# Supplementary material for: tert-Butyl 2-{[2,8-bis­(trifluoro­meth­yl)quinolin-4-yl](hy­droxy)meth­yl}piperidine-1-carboxyl­ate
Source: Acta Crystallogr Sect E Struct Rep Online. 2011 Nov 16;67(Pt 12):o3315–6. doi: 10.1107/S1600536811047726 (PMC3238966; doi:10.1107/S1600536811047726)
Supplement: Supplementary file 1 [file e-67-o3315-sup1.cif]

##############################################################################
#                                                                            #
# This CIF contains the data in a paper accepted for publication in          #
# Acta Crystallographica Section E. It conforms to the requirements of       #
# Notes for Authors for Acta Crystallographica Section E, and has been       #
# peer reviewed under the auspices of the IUCr Commission on Journals.       #
#                                                                            #
# Full details of the Crystallographic Information File format               #
# are given in the paper "The Crystallographic Information File (CIF):       #
# a New Standard Archive File for Crystallography" by S. R. Hall, F. H.      #
# Allen and I. D. Brown [Acta Cryst. (1991), A47, 655-685].                  #
#                                                                            #
# The current version of the core CIF dictionary is obtainable from          #
# ftp://ftp.iucr.org/pub/cif_core.dic.                                       #
#                                                                            #
# Software is freely available for graphical display of the structure(s)     #
# in this CIF. For information consult the CIF software page                 #
# http://www.iucr.org/resources/cif/software.                                #
#                                                                            #
# This file may be used for bona fide research purposes within the           #
# scientific community so long as proper attribution is given to the journal # 
# article from which it was obtained.                                        #
#                                                                            #
##############################################################################
data_global
_audit_creation_method     SHELXL-97
_journal_date_recd_electronic     2011-11-09
_journal_date_accepted     2011-11-10
_journal_name_full     'Acta Crystallographica, Section E'
_journal_year     2011
_journal_volume     67
_journal_issue     12
_journal_page_first     o3315
_journal_page_last     o3316
_journal_paper_category     QO
_journal_coeditor_code     HB6499
_publ_contact_author_name     ' Edward RT Tiekink '
_publ_contact_author_address
;
Department of Chemistry, University of Malaya,
50603 Kuala Lumpur, Malaysia
;
_publ_contact_author_email
;
edward.tiekink@gmail.com
;
_publ_contact_author_fax     ' +60 3 7967 4193 '
_publ_contact_author_phone     ' +60 3 7967 6775 '
_publ_section_title
;\
<i>tert</i>-Butyl
2-{[2,8-bis(trifluoromethyl)quinolin-4-yl](hydroxy)methyl}piperidine-1-\
carboxylate
;
loop_
    _publ_author_name
    _publ_author_footnote
    _publ_author_address
    'Raoni S. B. Gon\,calves' .
;
Funda\,ca\~o Oswaldo Cruz, Instituto de Tecnologia,
em F\'armacos--Farmanguinhos,
R. Sizenando Nabuco, 100, Manguinhos, 21041-250 Rio de Janeiro, RJ, Brazil
;
    'Marcus V. N. de Souza' .
;
Funda\,ca\~o Oswaldo Cruz, Instituto de Tecnologia,
em F\'armacos--Farmanguinhos,
R. Sizenando Nabuco, 100, Manguinhos, 21041-250 Rio de Janeiro, RJ, Brazil
;
    'Wardell, James L.'
;
Additional correspondence author, e-mail: j.wardell@abdn.ac.uk.
;
;
Centro de Desenvolvimento Tecnol\'ogico em Sa\'ude (CDTS),
Funda\,c\~ao Oswaldo Cruz (FIOCRUZ), Casa Amarela,
Campus de Manguinhos, Av. Brasil 4365,
21040-900 Rio de Janeiro, RJ, Brazil
;
    'Wardell, Solange M. S. V.' .
;
CHEMSOL, 1 Harcourt Road, Aberdeen AB15 5NY, Scotland
;
    'Tiekink, Edward R. T.' .
;
Department of Chemistry, University of Malaya,
50603 Kuala Lumpur, Malaysia
;
data_I
_audit_creation_method     SHELXL-97
_chemical_name_systematic
;
<i>tert</i>-Butyl 2-{[2,8-bis(trifluoromethyl)quinolin-4-
yl](hydroxy)methyl}piperidine-1-carboxylate
;
_chemical_name_common     ?
_chemical_formula_moiety     'C22 H24 F6 N2 O3'
_chemical_formula_sum     'C22 H24 F6 N2 O3'
_chemical_formula_iupac     'C22 H24 F6 N2 O3'
_chemical_formula_weight     478.43
_chemical_melting_point     ?
_symmetry_cell_setting     orthorhombic
_symmetry_space_group_name_H-M     'P 21 21 21'
_symmetry_space_group_name_Hall     'P 2ac 2ab'
loop_
    _symmetry_equiv_pos_as_xyz
    'x, y, z'
    '-x+1/2, -y, z+1/2'
    '-x, y+1/2, -z+1/2'
    'x+1/2, -y+1/2, -z'
_cell_length_a     9.888(3)
_cell_length_b     10.696(3)
_cell_length_c     21.158(5)
_cell_angle_alpha     90.00
_cell_angle_beta     90.00
_cell_angle_gamma     90.00
_cell_volume     2237.7(10)
_cell_formula_units_Z     4
_cell_measurement_reflns_used     2676
_cell_measurement_theta_min     21.7
_cell_measurement_theta_max     66.3
_cell_measurement_temperature     100(2)
_exptl_crystal_description     'Chip'
_exptl_crystal_colour     'Colourless'
_exptl_crystal_size_max     0.12
_exptl_crystal_size_mid     0.11
_exptl_crystal_size_min     0.10
_exptl_crystal_density_diffrn     1.420
_exptl_crystal_density_meas     ?
_exptl_crystal_density_method     'not measured'
_exptl_crystal_F_000     992
_exptl_absorpt_coefficient_mu     1.115
_exptl_absorpt_correction_type     multi-scan
_exptl_absorpt_process_details
                                 '(<i>CrystalClear-SM Expert</i>; Rigaku, 2011)'
_exptl_absorpt_correction_T_min     0.863
_exptl_absorpt_correction_T_max     1.000
_exptl_special_details     ?
_diffrn_ambient_temperature     100(2)
_diffrn_radiation_type     CuK\a
_diffrn_radiation_wavelength     1.54187
_diffrn_radiation_source     'fine-focus sealed tube'
_diffrn_radiation_monochromator     confocal
_diffrn_measurement_device_type     'Rigaku Saturn944+'
_diffrn_measurement_device     'AFC11 (Right): Eulerian 3 circle'
_diffrn_measurement_method     'profile data from \w-scans'
_diffrn_detector_area_resol_mean     22.2222
_diffrn_reflns_number     10899
_diffrn_reflns_av_R_equivalents     0.0371
_diffrn_reflns_av_sigmaI/netI     0.0230
_diffrn_reflns_theta_min     4.94
_diffrn_reflns_theta_max     66.51
_diffrn_reflns_theta_full     66.51
_diffrn_measured_fraction_theta_max     0.967
_diffrn_measured_fraction_theta_full     0.967
_diffrn_reflns_limit_h_min     -11
_diffrn_reflns_limit_h_max     11
_diffrn_reflns_limit_k_min     -11
_diffrn_reflns_limit_k_max     12
_diffrn_reflns_limit_l_min     -25
_diffrn_reflns_limit_l_max     24
_refine_special_details
;
Refinement of <i>F</i>^2^ against ALL reflections. The weighted <i>R</i>-factor
<i>wR</i> and goodness of fit <i>S</i> are based on <i>F</i>^2^, conventional
<i>R</i>-factors <i>R</i> are based on <i>F</i>, with <i>F</i> set to zero for
negative <i>F</i>^2^. The threshold expression of <i>F</i>^2^ >
2\s(<i>F</i>^2^) is used only for calculating <i>R</i>-factors(gt) <i>etc</i>.
and is not relevant to the choice of reflections for refinement.
<i>R</i>-factors based on <i>F</i>^2^ are statistically about twice as large
as those based on <i>F</i>, and <i>R</i>- factors based on ALL data will be
even larger.
;
_reflns_number_total     3722
_reflns_number_gt     3640
_reflns_threshold_expression     I>2\s(I)
_refine_ls_structure_factor_coef     Fsqd
_refine_ls_matrix_type     full
_refine_ls_R_factor_all     0.0547
_refine_ls_R_factor_gt     0.0541
_refine_ls_wR_factor_gt     0.1282
_refine_ls_wR_factor_ref     0.1297
_refine_ls_goodness_of_fit_ref     1.131
_refine_ls_restrained_S_all     1.219
_refine_ls_number_reflns     3722
_refine_ls_number_parameters     314
_refine_ls_number_restraints     31
_refine_ls_hydrogen_treatment     mixed
_refine_ls_weighting_scheme     calc
_refine_ls_weighting_details
         'calc w=1/[\s^2^(Fo^2^)+(0.0998P)^2^+0.2114P] where P=(Fo^2^+2Fc^2^)/3'
_atom_sites_solution_hydrogens     geom
_atom_sites_solution_primary     direct
_atom_sites_solution_secondary     difmap
_refine_ls_shift/su_max     0.000
_refine_ls_shift/su_mean     0.000
_refine_diff_density_max     0.369
_refine_diff_density_min     -0.441
_refine_ls_extinction_method     none
_refine_ls_extinction_coef     ?
_refine_ls_abs_structure_details     'Flack (1983), 1532 Friedel pairs'
_refine_ls_abs_structure_Flack     -0.08(13)
loop_
    _atom_type_symbol
    _atom_type_description
    _atom_type_scat_dispersion_real
    _atom_type_scat_dispersion_imag
    _atom_type_scat_source
    'C' 'C' 0.0181 0.0091
                         'International Tables Vol C Tables 4.2.6.8 and 6.1.1.4'
    'H' 'H' 0.0000 0.0000
                         'International Tables Vol C Tables 4.2.6.8 and 6.1.1.4'
    'N' 'N' 0.0311 0.0180
                         'International Tables Vol C Tables 4.2.6.8 and 6.1.1.4'
    'O' 'O' 0.0492 0.0322
                         'International Tables Vol C Tables 4.2.6.8 and 6.1.1.4'
    'F' 'F' 0.0727 0.0534
                         'International Tables Vol C Tables 4.2.6.8 and 6.1.1.4'
_computing_data_collection     '<i>CrystalClear-SM Expert</i> (Rigaku, 2011)'
_computing_cell_refinement     '<i>CrystalClear-SM Expert</i> (Rigaku, 2011)'
_computing_data_reduction     '<i>CrystalClear-SM Expert</i> (Rigaku, 2011)'
_computing_structure_solution     'SHELXS97 (Sheldrick, 2008)'
_computing_structure_refinement     'SHELXL97 (Sheldrick, 2008)'
_computing_molecular_graphics
                      'ORTEP-3 (Farrugia, 1997) and DIAMOND (Brandenburg, 2006)'
_computing_publication_material     'publCIF (Westrip, 2010)'
loop_
    _atom_site_type_symbol
    _atom_site_label
    _atom_site_fract_x
    _atom_site_fract_y
    _atom_site_fract_z
    _atom_site_U_iso_or_equiv
    _atom_site_adp_type
    _atom_site_calc_flag
    _atom_site_refinement_flags
    _atom_site_occupancy
    _atom_site_symmetry_multiplicity
    _atom_site_disorder_assembly
    _atom_site_disorder_group
    C C10 0.2018(3) -0.0161(2) 0.10080(11) 0.0390(6) Uani d PD 0.824(7) 1 A 1
    F F1 0.1438(3) -0.0585(4) 0.04787(14) 0.0360(7) Uani d PDU 0.824(7) 1 A 1
    F F2 0.0959(3) -0.0005(3) 0.14211(13) 0.0639(10) Uani d PDU 0.824(7) 1 A 1
    F F3 0.2775(3) -0.1073(2) 0.1234(2) 0.0713(10) Uani d PDU 0.824(7) 1 A 1
    C C10' 0.2018(3) -0.0161(2) 0.10080(11) 0.0390(6) Uani d PD 0.176(7) 1 A 2
    F F1' 0.1146(16) -0.050(2) 0.0558(8) 0.0360(7) Uani d PD 0.176(7) 1 A 2
    F F2' 0.1618(18) -0.0399(15) 0.1586(3) 0.0639(10) Uani d PD 0.176(7) 1 A 2
    F F3' 0.3022(11) -0.1023(11) 0.0948(8) 0.0713(10) Uani d PD 0.176(7) 1 A 2
    F F4 0.36443(14) 0.19344(13) 0.26991(6) 0.0295(3) Uani d . 1 1 A .
    F F5 0.55029(14) 0.10401(13) 0.24085(6) 0.0304(3) Uani d . 1 1 A .
    F F6 0.55644(16) 0.27288(15) 0.29575(6) 0.0368(4) Uani d . 1 1 A .
    O O1 0.31994(19) 0.27116(16) -0.08675(7) 0.0322(4) Uani d D 1 1 . .
    H H1o 0.387(3) 0.222(3) -0.0866(17) 0.058 Uiso d D 1 1 . .
    O O2 0.05287(17) 0.37519(15) 0.07601(7) 0.0294(4) Uani d . 1 1 A .
    O O3 0.11139(19) 0.56561(16) 0.11565(8) 0.0303(4) Uani d . 1 1 A .
    N N1 0.3449(2) 0.14152(17) 0.14112(8) 0.0235(4) Uani d . 1 1 A .
    N N2 0.1754(2) 0.51397(18) 0.01744(8) 0.0257(4) Uani d . 1 1 A .
    C C1 0.2766(2) 0.1044(2) 0.09080(11) 0.0265(5) Uani d . 1 1 . .
    C C2 0.2698(2) 0.1688(2) 0.03333(11) 0.0270(5) Uani d . 1 1 A .
    H H2 0.2194 0.1357 -0.0011 0.032 Uiso calc R 1 1 . .
    C C3 0.3375(2) 0.2811(2) 0.02730(9) 0.0219(5) Uani d . 1 1 . .
    C C4 0.4146(2) 0.3242(2) 0.07962(10) 0.0199(4) Uani d . 1 1 A .
    C C5 0.4941(2) 0.4353(2) 0.07868(10) 0.0226(4) Uani d . 1 1 . .
    H H5 0.4952 0.4858 0.0417 0.027 Uiso calc R 1 1 A .
    C C6 0.5686(2) 0.4702(2) 0.13000(11) 0.0273(5) Uani d . 1 1 A .
    H H6 0.6216 0.5442 0.1282 0.033 Uiso calc R 1 1 . .
    C C7 0.5678(2) 0.3978(2) 0.18567(10) 0.0250(5) Uani d . 1 1 . .
    H H7 0.6201 0.4232 0.2211 0.030 Uiso calc R 1 1 A .
    C C8 0.4923(2) 0.2916(2) 0.18890(9) 0.0228(5) Uani d . 1 1 A .
    C C9 0.4150(2) 0.2504(2) 0.13550(9) 0.0202(4) Uani d . 1 1 . .
    C C11 0.4905(2) 0.2163(2) 0.24812(10) 0.0249(5) Uani d . 1 1 . .
    C C12 0.3230(2) 0.3538(2) -0.03392(10) 0.0239(5) Uani d . 1 1 A .
    H H12 0.3999 0.4139 -0.0385 0.029 Uiso calc R 1 1 . .
    C C13 0.1870(2) 0.4255(2) -0.03579(10) 0.0251(5) Uani d . 1 1 . .
    H H13 0.1130 0.3625 -0.0311 0.030 Uiso calc R 1 1 A .
    C C14 0.2429(3) 0.6364(2) 0.01233(11) 0.0313(5) Uani d . 1 1 . .
    H H14A 0.3419 0.6247 0.0165 0.038 Uiso calc R 1 1 A .
    H H14B 0.2125 0.6908 0.0474 0.038 Uiso calc R 1 1 . .
    C C15 0.2123(3) 0.7003(2) -0.05050(12) 0.0374(6) Uani d . 1 1 A .
    H H15A 0.1154 0.7233 -0.0522 0.045 Uiso calc R 1 1 . .
    H H15B 0.2663 0.7779 -0.0541 0.045 Uiso calc R 1 1 . .
    C C16 0.2459(3) 0.6138(2) -0.10499(12) 0.0363(6) Uani d . 1 1 . .
    H H16A 0.3438 0.5946 -0.1047 0.044 Uiso calc R 1 1 A .
    H H16B 0.2239 0.6553 -0.1455 0.044 Uiso calc R 1 1 . .
    C C17 0.1649(3) 0.4927(2) -0.09901(11) 0.0314(5) Uani d . 1 1 A .
    H H17A 0.1908 0.4358 -0.1339 0.038 Uiso calc R 1 1 . .
    H H17B 0.0675 0.5121 -0.1037 0.038 Uiso calc R 1 1 . .
    C C18 0.1084(2) 0.4769(2) 0.07035(10) 0.0257(5) Uani d . 1 1 . .
    C C19 0.0610(2) 0.5418(2) 0.18031(10) 0.0281(5) Uani d . 1 1 . .
    C C20 0.1404(3) 0.4359(3) 0.20999(12) 0.0363(6) Uani d . 1 1 A .
    H H20A 0.2374 0.4523 0.2055 0.054 Uiso calc R 1 1 . .
    H H20B 0.1177 0.3572 0.1887 0.054 Uiso calc R 1 1 . .
    H H20C 0.1173 0.4296 0.2549 0.054 Uiso calc R 1 1 . .
    C C21 -0.0903(3) 0.5172(3) 0.17923(13) 0.0397(6) Uani d . 1 1 A .
    H H21A -0.1256 0.5193 0.2225 0.060 Uiso calc R 1 1 . .
    H H21B -0.1075 0.4348 0.1606 0.060 Uiso calc R 1 1 . .
    H H21C -0.1353 0.5816 0.1539 0.060 Uiso calc R 1 1 . .
    C C22 0.0909(3) 0.6644(3) 0.21311(13) 0.0385(6) Uani d . 1 1 A .
    H H22A 0.1879 0.6824 0.2103 0.058 Uiso calc R 1 1 . .
    H H22B 0.0643 0.6586 0.2576 0.058 Uiso calc R 1 1 . .
    H H22C 0.0398 0.7317 0.1926 0.058 Uiso calc R 1 1 . .
loop_
    _atom_site_aniso_label
    _atom_site_aniso_U_11
    _atom_site_aniso_U_22
    _atom_site_aniso_U_33
    _atom_site_aniso_U_12
    _atom_site_aniso_U_13
    _atom_site_aniso_U_23
    C10 0.0500(15) 0.0332(13) 0.0339(12) -0.0136(12) -0.0226(12) 0.0086(11)
    F1 0.0424(15) 0.0259(10) 0.0397(11) -0.0088(13) -0.0189(12) 0.0016(9)
    F2 0.073(2) 0.0671(17) 0.0510(13) -0.0439(16) 0.0102(13) -0.0066(12)
    F3 0.0817(16) 0.0321(10) 0.100(2) -0.0239(10) -0.0659(17) 0.0395(14)
    C10' 0.0500(15) 0.0332(13) 0.0339(12) -0.0136(12) -0.0226(12) 0.0086(11)
    F1' 0.0424(15) 0.0259(10) 0.0397(11) -0.0088(13) -0.0189(12) 0.0016(9)
    F2' 0.073(2) 0.0671(17) 0.0510(13) -0.0439(16) 0.0102(13) -0.0066(12)
    F3' 0.0817(16) 0.0321(10) 0.100(2) -0.0239(10) -0.0659(17) 0.0395(14)
    F4 0.0283(7) 0.0378(8) 0.0224(6) 0.0013(6) 0.0021(5) 0.0022(5)
    F5 0.0321(7) 0.0321(7) 0.0269(6) 0.0082(6) -0.0020(6) 0.0041(5)
    F6 0.0436(8) 0.0447(8) 0.0222(6) -0.0058(7) -0.0129(6) -0.0034(6)
    O1 0.0443(10) 0.0316(9) 0.0205(7) 0.0090(7) -0.0063(7) -0.0056(7)
    O2 0.0323(8) 0.0267(8) 0.0292(8) -0.0045(7) 0.0027(7) 0.0001(7)
    O3 0.0389(9) 0.0275(8) 0.0246(8) -0.0020(7) 0.0071(7) -0.0027(6)
    N1 0.0260(9) 0.0208(9) 0.0237(8) -0.0023(7) -0.0064(8) 0.0003(7)
    N2 0.0317(10) 0.0225(9) 0.0229(9) -0.0001(8) 0.0029(8) 0.0004(8)
    C1 0.0306(11) 0.0230(11) 0.0259(10) -0.0030(9) -0.0095(9) 0.0006(8)
    C2 0.0312(11) 0.0248(11) 0.0250(10) -0.0013(9) -0.0091(9) -0.0005(9)
    C3 0.0246(10) 0.0211(10) 0.0199(10) 0.0013(9) -0.0028(8) -0.0022(8)
    C4 0.0192(9) 0.0193(10) 0.0211(9) 0.0024(8) 0.0019(8) -0.0026(8)
    C5 0.0229(10) 0.0228(10) 0.0221(9) 0.0001(9) 0.0017(8) 0.0006(8)
    C6 0.0255(11) 0.0260(11) 0.0304(11) -0.0058(9) 0.0017(9) -0.0031(9)
    C7 0.0239(10) 0.0284(12) 0.0226(9) -0.0024(9) -0.0037(8) -0.0070(9)
    C8 0.0214(10) 0.0257(11) 0.0213(10) 0.0012(9) -0.0008(8) -0.0035(8)
    C9 0.0184(9) 0.0215(10) 0.0207(9) 0.0014(8) -0.0009(8) -0.0023(8)
    C11 0.0247(10) 0.0300(11) 0.0201(10) -0.0012(9) -0.0025(8) -0.0018(8)
    C12 0.0306(11) 0.0220(11) 0.0190(9) 0.0014(9) -0.0022(9) -0.0012(8)
    C13 0.0298(11) 0.0232(12) 0.0223(10) -0.0005(9) -0.0036(9) -0.0004(8)
    C14 0.0389(13) 0.0224(11) 0.0326(11) 0.0000(10) 0.0024(10) 0.0025(9)
    C15 0.0451(14) 0.0284(13) 0.0388(13) 0.0025(11) 0.0041(11) 0.0102(11)
    C16 0.0454(14) 0.0337(14) 0.0298(12) 0.0023(12) 0.0025(11) 0.0120(10)
    C17 0.0362(12) 0.0341(13) 0.0241(10) 0.0065(11) -0.0047(10) 0.0024(9)
    C18 0.0270(10) 0.0238(11) 0.0262(10) 0.0025(9) -0.0001(9) -0.0009(9)
    C19 0.0257(11) 0.0353(13) 0.0233(10) 0.0002(10) 0.0035(9) -0.0002(9)
    C20 0.0407(14) 0.0378(14) 0.0305(11) 0.0052(11) -0.0030(11) 0.0020(10)
    C21 0.0269(12) 0.0556(17) 0.0365(13) 0.0004(12) 0.0037(10) -0.0108(12)
    C22 0.0416(14) 0.0395(14) 0.0344(12) -0.0026(12) 0.0052(11) -0.0119(11)
_geom_special_details
;
All s.u.'s (except the s.u. in the dihedral angle between two l.s. planes) are
estimated using the full covariance matrix. The cell s.u.'s are taken into
account individually in the estimation of s.u.'s in distances, angles and
torsion angles; correlations between s.u.'s in cell parameters are only used
when they are defined by crystal symmetry. An approximate (isotropic)
treatment of cell s.u.'s is used for estimating s.u.'s involving l.s. planes.
;
loop_
    _geom_bond_atom_site_label_1
    _geom_bond_atom_site_label_2
    _geom_bond_site_symmetry_2
    _geom_bond_distance
    _geom_bond_publ_flag
    C10 F3 . 1.319(3) ?
    C10 F1 . 1.338(3) ?
    C10 F2 . 1.374(3) ?
    C10 C1 . 1.501(3) ?
    C10' F1' . 1.335(5) ?
    C10' F2' . 1.310(5) ?
    C10' C1 . 1.501(3) ?
    C10' F3' . 1.360(5) ?
    F4 C11 . 1.352(3) ?
    F5 C11 . 1.347(3) ?
    F6 C11 . 1.344(3) ?
    O1 C12 . 1.425(3) ?
    O1 H1O . 0.843(11) ?
    O2 C18 . 1.225(3) ?
    O3 C18 . 1.349(3) ?
    O3 C19 . 1.478(3) ?
    N1 C1 . 1.322(3) ?
    N1 C9 . 1.361(3) ?
    N2 C18 . 1.360(3) ?
    N2 C14 . 1.474(3) ?
    N2 C13 . 1.476(3) ?
    C1 C2 . 1.399(3) ?
    C2 C3 . 1.381(3) ?
    C2 H2 . 0.9500 ?
    C3 C4 . 1.421(3) ?
    C3 C12 . 1.517(3) ?
    C4 C9 . 1.422(3) ?
    C4 C5 . 1.425(3) ?
    C5 C6 . 1.364(3) ?
    C5 H5 . 0.9500 ?
    C6 C7 . 1.410(3) ?
    C6 H6 . 0.9500 ?
    C7 C8 . 1.361(3) ?
    C7 H7 . 0.9500 ?
    C8 C9 . 1.433(3) ?
    C8 C11 . 1.490(3) ?
    C12 C13 . 1.548(3) ?
    C12 H12 . 1.0000 ?
    C13 C17 . 1.534(3) ?
    C13 H13 . 1.0000 ?
    C14 C15 . 1.526(3) ?
    C14 H14A . 0.9900 ?
    C14 H14B . 0.9900 ?
    C15 C16 . 1.515(4) ?
    C15 H15A . 0.9900 ?
    C15 H15B . 0.9900 ?
    C16 C17 . 1.527(4) ?
    C16 H16A . 0.9900 ?
    C16 H16B . 0.9900 ?
    C17 H17A . 0.9900 ?
    C17 H17B . 0.9900 ?
    C19 C22 . 1.513(4) ?
    C19 C20 . 1.515(4) ?
    C19 C21 . 1.519(4) ?
    C20 H20A . 0.9800 ?
    C20 H20B . 0.9800 ?
    C20 H20C . 0.9800 ?
    C21 H21A . 0.9800 ?
    C21 H21B . 0.9800 ?
    C21 H21C . 0.9800 ?
    C22 H22A . 0.9800 ?
    C22 H22B . 0.9800 ?
    C22 H22C . 0.9800 ?
loop_
    _geom_angle_atom_site_label_1
    _geom_angle_atom_site_label_2
    _geom_angle_atom_site_label_3
    _geom_angle_site_symmetry_1
    _geom_angle_site_symmetry_3
    _geom_angle
    _geom_angle_publ_flag
    F3 C10 F1 . . 107.2(3) ?
    F3 C10 F2 . . 106.9(3) ?
    F1 C10 F2 . . 104.3(2) ?
    F3 C10 C1 . . 114.1(2) ?
    F1 C10 C1 . . 112.6(3) ?
    F2 C10 C1 . . 111.2(2) ?
    F1' C10' F2' . . 114.7(11) ?
    F1' C10' C1 . . 116.8(12) ?
    F2' C10' C1 . . 116.6(6) ?
    F1' C10' F3' . . 102.8(10) ?
    F2' C10' F3' . . 100.1(8) ?
    C1 C10' F3' . . 102.1(7) ?
    C12 O1 H1O . . 111(3) ?
    C18 O3 C19 . . 121.93(18) ?
    C1 N1 C9 . . 116.55(18) ?
    C18 N2 C14 . . 122.69(18) ?
    C18 N2 C13 . . 118.66(19) ?
    C14 N2 C13 . . 118.57(17) ?
    N1 C1 C2 . . 125.2(2) ?
    N1 C1 C10' . . 113.32(18) ?
    C2 C1 C10' . . 121.47(19) ?
    N1 C1 C10 . . 113.32(18) ?
    C2 C1 C10 . . 121.47(19) ?
    C3 C2 C1 . . 119.1(2) ?
    C3 C2 H2 . . 120.5 ?
    C1 C2 H2 . . 120.5 ?
    C2 C3 C4 . . 118.04(19) ?
    C2 C3 C12 . . 118.62(19) ?
    C4 C3 C12 . . 123.32(19) ?
    C3 C4 C9 . . 117.99(19) ?
    C3 C4 C5 . . 123.76(19) ?
    C9 C4 C5 . . 118.23(18) ?
    C6 C5 C4 . . 121.0(2) ?
    C6 C5 H5 . . 119.5 ?
    C4 C5 H5 . . 119.5 ?
    C5 C6 C7 . . 120.8(2) ?
    C5 C6 H6 . . 119.6 ?
    C7 C6 H6 . . 119.6 ?
    C8 C7 C6 . . 120.2(2) ?
    C8 C7 H7 . . 119.9 ?
    C6 C7 H7 . . 119.9 ?
    C7 C8 C9 . . 120.6(2) ?
    C7 C8 C11 . . 119.99(19) ?
    C9 C8 C11 . . 119.39(19) ?
    N1 C9 C4 . . 123.13(18) ?
    N1 C9 C8 . . 117.76(18) ?
    C4 C9 C8 . . 119.12(19) ?
    F6 C11 F5 . . 105.93(18) ?
    F6 C11 F4 . . 105.84(18) ?
    F5 C11 F4 . . 106.39(18) ?
    F6 C11 C8 . . 112.43(19) ?
    F5 C11 C8 . . 112.38(18) ?
    F4 C11 C8 . . 113.30(18) ?
    O1 C12 C3 . . 110.71(18) ?
    O1 C12 C13 . . 105.59(17) ?
    C3 C12 C13 . . 110.95(18) ?
    O1 C12 H12 . . 109.8 ?
    C3 C12 H12 . . 109.8 ?
    C13 C12 H12 . . 109.8 ?
    N2 C13 C17 . . 110.70(18) ?
    N2 C13 C12 . . 111.47(18) ?
    C17 C13 C12 . . 112.22(19) ?
    N2 C13 H13 . . 107.4 ?
    C17 C13 H13 . . 107.4 ?
    C12 C13 H13 . . 107.4 ?
    N2 C14 C15 . . 111.9(2) ?
    N2 C14 H14A . . 109.2 ?
    C15 C14 H14A . . 109.2 ?
    N2 C14 H14B . . 109.2 ?
    C15 C14 H14B . . 109.2 ?
    H14A C14 H14B . . 107.9 ?
    C16 C15 C14 . . 110.2(2) ?
    C16 C15 H15A . . 109.6 ?
    C14 C15 H15A . . 109.6 ?
    C16 C15 H15B . . 109.6 ?
    C14 C15 H15B . . 109.6 ?
    H15A C15 H15B . . 108.1 ?
    C15 C16 C17 . . 109.9(2) ?
    C15 C16 H16A . . 109.7 ?
    C17 C16 H16A . . 109.7 ?
    C15 C16 H16B . . 109.7 ?
    C17 C16 H16B . . 109.7 ?
    H16A C16 H16B . . 108.2 ?
    C16 C17 C13 . . 113.3(2) ?
    C16 C17 H17A . . 108.9 ?
    C13 C17 H17A . . 108.9 ?
    C16 C17 H17B . . 108.9 ?
    C13 C17 H17B . . 108.9 ?
    H17A C17 H17B . . 107.7 ?
    O2 C18 O3 . . 124.4(2) ?
    O2 C18 N2 . . 123.9(2) ?
    O3 C18 N2 . . 111.7(2) ?
    O3 C19 C22 . . 102.08(19) ?
    O3 C19 C20 . . 109.75(19) ?
    C22 C19 C20 . . 110.9(2) ?
    O3 C19 C21 . . 110.4(2) ?
    C22 C19 C21 . . 110.4(2) ?
    C20 C19 C21 . . 112.8(2) ?
    C19 C20 H20A . . 109.5 ?
    C19 C20 H20B . . 109.5 ?
    H20A C20 H20B . . 109.5 ?
    C19 C20 H20C . . 109.5 ?
    H20A C20 H20C . . 109.5 ?
    H20B C20 H20C . . 109.5 ?
    C19 C21 H21A . . 109.5 ?
    C19 C21 H21B . . 109.5 ?
    H21A C21 H21B . . 109.5 ?
    C19 C21 H21C . . 109.5 ?
    H21A C21 H21C . . 109.5 ?
    H21B C21 H21C . . 109.5 ?
    C19 C22 H22A . . 109.5 ?
    C19 C22 H22B . . 109.5 ?
    H22A C22 H22B . . 109.5 ?
    C19 C22 H22C . . 109.5 ?
    H22A C22 H22C . . 109.5 ?
    H22B C22 H22C . . 109.5 ?
loop_
    _geom_torsion_atom_site_label_1
    _geom_torsion_atom_site_label_2
    _geom_torsion_atom_site_label_3
    _geom_torsion_atom_site_label_4
    _geom_torsion_site_symmetry_1
    _geom_torsion_site_symmetry_2
    _geom_torsion_site_symmetry_3
    _geom_torsion_site_symmetry_4
    _geom_torsion
    _geom_torsion_publ_flag
    C9 N1 C1 C2 . . . . -0.8(3) ?
    C9 N1 C1 C10' . . . . -179.89(19) ?
    C9 N1 C1 C10 . . . . -179.89(19) ?
    F1' C10' C1 N1 . . . . 170.2(10) ?
    F2' C10' C1 N1 . . . . 29.4(10) ?
    F3' C10' C1 N1 . . . . -78.6(7) ?
    F1' C10' C1 C2 . . . . -8.9(10) ?
    F2' C10' C1 C2 . . . . -149.7(10) ?
    F3' C10' C1 C2 . . . . 102.3(7) ?
    F1' C10' C1 C10 . . . . 0E1(10)
                                   ?
    F2' C10' C1 C10 . . . . 0E1(10)
                                  ?
    F3' C10' C1 C10 . . . . 0E1(5)
                                  ?
    F3 C10 C1 N1 . . . . -51.6(4) ?
    F1 C10 C1 N1 . . . . -174.0(3) ?
    F2 C10 C1 N1 . . . . 69.4(3) ?
    F3 C10 C1 C2 . . . . 129.3(3) ?
    F1 C10 C1 C2 . . . . 6.9(4) ?
    F2 C10 C1 C2 . . . . -109.7(3) ?
    F3 C10 C1 C10' . . . . 0(16) ?
    F1 C10 C1 C10' . . . . 0E1(10)
                                  ?
    F2 C10 C1 C10' . . . . 0E1(10)
                                  ?
    N1 C1 C2 C3 . . . . -0.8(4) ?
    C10' C1 C2 C3 . . . . 178.2(2) ?
    C10 C1 C2 C3 . . . . 178.2(2) ?
    C1 C2 C3 C4 . . . . 1.9(3) ?
    C1 C2 C3 C12 . . . . -176.6(2) ?
    C2 C3 C4 C9 . . . . -1.3(3) ?
    C12 C3 C4 C9 . . . . 177.02(19) ?
    C2 C3 C4 C5 . . . . 177.0(2) ?
    C12 C3 C4 C5 . . . . -4.7(3) ?
    C3 C4 C5 C6 . . . . -178.4(2) ?
    C9 C4 C5 C6 . . . . -0.1(3) ?
    C4 C5 C6 C7 . . . . -0.6(3) ?
    C5 C6 C7 C8 . . . . 0.0(3) ?
    C6 C7 C8 C9 . . . . 1.3(3) ?
    C6 C7 C8 C11 . . . . -179.2(2) ?
    C1 N1 C9 C4 . . . . 1.4(3) ?
    C1 N1 C9 C8 . . . . -178.7(2) ?
    C3 C4 C9 N1 . . . . -0.3(3) ?
    C5 C4 C9 N1 . . . . -178.73(19) ?
    C3 C4 C9 C8 . . . . 179.82(19) ?
    C5 C4 C9 C8 . . . . 1.4(3) ?
    C7 C8 C9 N1 . . . . 178.1(2) ?
    C11 C8 C9 N1 . . . . -1.4(3) ?
    C7 C8 C9 C4 . . . . -2.1(3) ?
    C11 C8 C9 C4 . . . . 178.51(19) ?
    C7 C8 C11 F6 . . . . 6.8(3) ?
    C9 C8 C11 F6 . . . . -173.75(19) ?
    C7 C8 C11 F5 . . . . -112.6(2) ?
    C9 C8 C11 F5 . . . . 66.8(3) ?
    C7 C8 C11 F4 . . . . 126.8(2) ?
    C9 C8 C11 F4 . . . . -53.8(3) ?
    C2 C3 C12 O1 . . . . -38.0(3) ?
    C4 C3 C12 O1 . . . . 143.6(2) ?
    C2 C3 C12 C13 . . . . 78.9(2) ?
    C4 C3 C12 C13 . . . . -99.5(2) ?
    C18 N2 C13 C17 . . . . 138.6(2) ?
    C14 N2 C13 C17 . . . . -44.6(3) ?
    C18 N2 C13 C12 . . . . -95.8(2) ?
    C14 N2 C13 C12 . . . . 81.1(2) ?
    O1 C12 C13 N2 . . . . 179.09(17) ?
    C3 C12 C13 N2 . . . . 59.1(2) ?
    O1 C12 C13 C17 . . . . -56.1(2) ?
    C3 C12 C13 C17 . . . . -176.08(19) ?
    C18 N2 C14 C15 . . . . -134.8(2) ?
    C13 N2 C14 C15 . . . . 48.5(3) ?
    N2 C14 C15 C16 . . . . -53.7(3) ?
    C14 C15 C16 C17 . . . . 58.2(3) ?
    C15 C16 C17 C13 . . . . -56.3(3) ?
    N2 C13 C17 C16 . . . . 47.6(3) ?
    C12 C13 C17 C16 . . . . -77.6(2) ?
    C19 O3 C18 O2 . . . . 7.6(3) ?
    C19 O3 C18 N2 . . . . -172.07(19) ?
    C14 N2 C18 O2 . . . . -179.1(2) ?
    C13 N2 C18 O2 . . . . -2.4(3) ?
    C14 N2 C18 O3 . . . . 0.6(3) ?
    C13 N2 C18 O3 . . . . 177.28(18) ?
    C18 O3 C19 C22 . . . . 177.8(2) ?
    C18 O3 C19 C20 . . . . 60.1(3) ?
    C18 O3 C19 C21 . . . . -64.8(3) ?
loop_
    _geom_hbond_atom_site_label_D
    _geom_hbond_atom_site_label_H
    _geom_hbond_atom_site_label_A
    _geom_hbond_site_symmetry_A
    _geom_hbond_distance_DH
    _geom_hbond_distance_HA
    _geom_hbond_distance_DA
    _geom_hbond_angle_DHA
    O1 H1o O2 4_555 0.85(3) 1.96(3) 2.794(3) 171(3)
