# Supplementary material for: tert-Butyl 2-{[2,8-bis­(trifluoro­meth­yl)quinolin-4-yl](hy­droxy)meth­yl}piperidine-1-carboxyl­ate
Source: Acta Crystallogr Sect E Struct Rep Online. 2011 Nov 16;67(Pt 12):o3315–6. doi: 10.1107/S1600536811047726 (PMC3238966; doi:10.1107/S1600536811047726)
Supplement: Supplementary file 2 [file e-67-o3315-Isup2.hkl]

#
# h,k,l, Fc-squared, Fo-squared, sigma(Fo-squared) and status flag
#
data_I
_shelx_title ' 2011ncs0292a'
_shelx_refln_list_code          4
_shelx_F_calc_maximum      112.90
_exptl_crystal_F_000       992.00
_reflns_d_resolution_high  0.8406
 
loop_
 _symmetry_equiv_pos_as_xyz
 'x, y, z'
 '-x+1/2, -y, z+1/2'
 '-x, y+1/2, -z+1/2'
 'x+1/2, -y+1/2, -z'
 
_cell_length_a     9.8876
_cell_length_b    10.6965
_cell_length_c    21.1582
_cell_angle_alpha  90.000
_cell_angle_beta   90.000
_cell_angle_gamma  90.000
 
_shelx_F_squared_multiplier     1.000
 
loop_
 _refln_index_h
 _refln_index_k
 _refln_index_l
 _refln_F_squared_calc
 _refln_F_squared_meas
 _refln_F_squared_sigma
 _refln_observed_status
   2   0   0      516.05      407.76      5.59 o
   4   0   0     3824.19     2599.20     48.97 o
   6   0   0      322.69      362.93     21.38 o
   8   0   0      276.96      271.88      5.18 o
  10   0   0       36.20       33.97      4.98 o
   3   1   0      470.42      562.19     12.77 o
   4   1   0     6578.90     4476.95     19.78 o
   5   1   0       62.49       55.54      1.98 o
   6   1   0     1020.65      954.97     15.66 o
   7   1   0      684.20      733.04     12.06 o
   8   1   0       38.18       47.15      2.95 o
   9   1   0        3.39        5.28      1.10 o
  10   1   0       29.60       27.50      1.96 o
  11   1   0        0.36        0.22      0.56 o
   0   2   0     5151.61     2598.58     10.31 o
   1   2   0       64.19       66.91      2.31 o
   2   2   0       54.59       24.25      1.05 o
   3   2   0      760.24      769.64     11.76 o
   5   2   0        0.35        4.80      2.02 o
   6   2   0      191.03      246.22      2.60 o
   7   2   0      862.64      924.01     17.90 o
   8   2   0        7.37        9.73      1.67 o
   9   2   0      110.49       90.59      7.58 o
  10   2   0        1.61        3.44      0.96 o
  11   2   0      675.58      697.96     44.86 o
   1   3   0      562.15      455.15      3.12 o
   2   3   0     4229.72     2746.89     14.10 o
   3   3   0     1165.29     1220.08     29.47 o
   4   3   0       24.22       30.63      2.26 o
   5   3   0     1612.43     1583.97     14.55 o
   6   3   0      808.86      734.67     15.26 o
   7   3   0       79.23       78.86      1.32 o
   8   3   0       10.09       23.48      3.51 o
   9   3   0      492.93      530.73     29.33 o
  10   3   0      151.82      168.88      8.89 o
  11   3   0        6.41        4.80      1.34 o
   0   4   0      528.09      437.32      3.95 o
   1   4   0      410.83      445.51     11.00 o
   2   4   0     2319.94     2039.39     13.40 o
   4   4   0     2895.72     2266.04     43.47 o
   5   4   0      420.40      520.08     14.24 o
   6   4   0      533.71      547.13      6.04 o
   7   4   0       39.21       37.69      1.98 o
   8   4   0       39.29       34.47      5.33 o
   9   4   0       87.76       97.16      4.81 o
  11   4   0       18.31       18.87      1.29 o
   1   5   0      119.91      195.00     10.84 o
   2   5   0       55.77       55.68      1.36 o
   3   5   0     2906.01     2410.80     17.02 o
   4   5   0        1.43        2.50      0.64 o
   5   5   0      908.42      972.34     14.81 o
   6   5   0        3.38        4.71      0.62 o
   7   5   0       77.56       83.46      3.39 o
   8   5   0       62.14       65.55      4.37 o
   9   5   0      199.80      191.96      5.11 o
  10   5   0       15.24       11.85      4.85 o
   0   6   0      182.08      167.04      4.30 o
   1   6   0     2461.98     2354.34     11.36 o
   2   6   0      373.85      456.39     10.04 o
   3   6   0     1555.45     1662.39     60.65 o
   4   6   0      532.83      588.44     11.36 o
   5   6   0       19.54       13.71      1.67 o
   6   6   0       23.55       17.82      1.91 o
   7   6   0      578.62      608.83     12.44 o
   8   6   0        0.01        0.22      0.78 o
   9   6   0      408.50      405.74      8.99 o
  10   6   0       18.36       16.24      2.85 o
   1   7   0       31.24       26.92      3.16 o
   2   7   0     2085.88     2132.07     77.95 o
   3   7   0       19.08       15.71      1.79 o
   4   7   0      126.24      101.96      2.13 o
   5   7   0      172.07      201.63     12.48 o
   6   7   0      301.14      297.67      7.38 o
   7   7   0        4.29        3.72      1.10 o
   8   7   0       35.79       36.39      1.48 o
   9   7   0       62.66       34.24      9.27 o
   1   8   0        2.15        2.20      0.58 o
   2   8   0       97.10       92.56      6.94 o
   3   8   0      496.99      572.58     20.75 o
   4   8   0      222.08      222.56      9.68 o
   5   8   0       58.82       63.51      1.87 o
   6   8   0      282.30      290.87      4.61 o
   7   8   0      125.28      144.43     10.91 o
   9   8   0       36.79       24.17      2.08 o
   1   9   0        9.53        7.95      0.80 o
   2   9   0        8.37       10.12      2.10 o
   3   9   0      244.70      261.80      3.10 o
   4   9   0      419.85      373.29     12.66 o
   5   9   0      252.50      214.31     13.47 o
   6   9   0       71.54       66.53      6.94 o
   7   9   0      193.44      170.23      4.06 o
   8   9   0       49.00       40.62      1.73 o
   0  10   0      160.07      152.51      5.38 o
   1  10   0        0.57        1.21      0.75 o
   2  10   0       15.74       12.27      2.81 o
   3  10   0      398.28      351.67      9.32 o
   4  10   0      326.04      280.57      5.96 o
   5  10   0      291.67      263.05     22.30 o
   6  10   0        1.56        1.39      0.49 o
   1  11   0      127.46      102.42      2.90 o
   2  11   0      389.30      378.82      5.74 o
   3  11   0      158.81      149.43      3.44 o
   4  11   0      760.89      737.93     47.42 o
   5  11   0       43.35       47.31      3.24 o
   1  12   0       28.75       26.96      0.93 o
   2  12   0       34.73       24.40      1.94 o
   3  12   0        1.44        0.87      0.78 o
   1   0   1     4855.83     2734.77     11.21 o
   2   0   1     6181.94     3856.00     14.55 o
   3   0   1     4163.23     2446.45     12.98 o
   4   0   1      698.71      765.02      6.56 o
   5   0   1     2695.71     2320.81     11.40 o
   6   0   1      177.44      146.42      7.74 o
   7   0   1        0.31        4.48      1.71 o
   8   0   1        0.07        1.15      0.72 o
   9   0   1       55.16       61.05      6.71 o
  10   0   1       12.60       13.10      1.44 o
  11   0   1       44.00       50.65      1.78 o
 -11   1   1       47.90       44.45      1.65 o
 -10   1   1       13.04       11.11      2.51 o
  -9   1   1      300.71      321.22      4.07 o
  -8   1   1      388.86      388.52      5.13 o
  -7   1   1      694.94      733.18     20.00 o
  -6   1   1      484.58      519.85      5.19 o
  -5   1   1     1655.57     1622.13      7.92 o
  -4   1   1      396.44      385.12      9.71 o
  -3   1   1     2910.89     1977.70     16.37 o
  -1   1   1      466.62      381.54      6.63 o
   1   1   1      470.98      399.57      3.45 o
   2   1   1     2717.44     1754.63      8.28 o
   3   1   1     2894.12     1981.81     30.08 o
   4   1   1      406.33      409.57      8.46 o
   5   1   1     1652.20     1617.71     24.92 o
   6   1   1      482.93      499.85      6.56 o
   7   1   1      692.99      719.78      9.46 o
   8   1   1      390.58      424.40     11.49 o
   9   1   1      299.51      321.76      7.81 o
  10   1   1       13.54       11.28      2.14 o
  11   1   1       48.62       46.69      1.41 o
 -11   2   1       15.69        8.55      4.11 o
 -10   2   1      350.46      355.58     23.05 o
  -9   2   1      243.26      261.80      9.28 o
  -8   2   1       53.98       46.18      2.19 o
  -7   2   1     1022.38     1028.26     13.34 o
  -6   2   1       96.82      105.25      5.43 o
  -5   2   1     2044.98     1974.13     17.17 o
  -4   2   1     1432.59     1399.44     41.97 o
  -3   2   1     3075.01     2186.59     17.90 o
   0   2   1      195.77      191.92      1.99 o
   3   2   1     3093.96     2189.76     36.14 o
   4   2   1     1423.13     1460.33     12.89 o
   5   2   1     2020.92     1940.19     10.78 o
   6   2   1       95.13      101.99      2.68 o
   7   2   1     1019.99     1087.07     14.84 o
   8   2   1       53.26       43.72      2.56 o
   9   2   1      245.42      263.58      5.07 o
  10   2   1      345.67      365.31      8.72 o
  11   2   1       16.63       14.28      1.34 o
 -11   3   1      394.65      376.92     14.42 o
 -10   3   1        6.40        4.45      1.87 o
  -9   3   1      217.44      211.90     16.77 o
  -8   3   1      154.08      155.47      2.55 o
  -7   3   1      347.15      368.45     14.17 o
  -6   3   1       87.74       88.83      5.17 o
  -5   3   1      242.73      285.97      6.48 o
  -4   3   1     1169.94     1232.97     21.28 o
  -3   3   1     1808.77     1606.92     13.95 o
  -2   3   1     8328.38     5717.73     38.62 o
   1   3   1      668.96      562.33      3.08 o
   2   3   1     8344.50     5318.29     67.99 o
   3   3   1     1805.33     1608.79     11.85 o
   4   3   1     1166.38     1268.84     10.56 o
   5   3   1      242.58      296.05      6.29 o
   6   3   1       89.90       94.07      3.19 o
   7   3   1      342.31      363.70      8.78 o
   8   3   1      154.65      144.33      1.81 o
   9   3   1      211.71      200.95      9.45 o
  10   3   1        5.80        3.27      1.36 o
  11   3   1      398.59      397.57     15.11 o
 -11   4   1       96.78       95.42      3.97 o
 -10   4   1       19.90       18.94      2.34 o
  -9   4   1      101.50      108.14      9.20 o
  -8   4   1      398.59      445.34      9.04 o
  -7   4   1      229.07      236.23      5.14 o
  -6   4   1      344.72      350.00      5.48 o
  -5   4   1       50.18       48.30      1.19 o
  -4   4   1     2417.49     2207.31     15.64 o
  -3   4   1     2694.44     2343.73     10.65 o
  -2   4   1     2389.51     1921.18     45.53 o
  -1   4   1     1001.98      931.10      9.27 o
   1   4   1      993.16      910.91     34.59 o
   2   4   1     2366.87     1914.23     11.96 o
   3   4   1     2685.89     2305.82     16.71 o
   4   4   1     2432.05     2210.81     15.28 o
   5   4   1       50.35       50.40      1.46 o
   6   4   1      347.38      339.93      5.37 o
   7   4   1      228.91      240.42     14.15 o
   8   4   1      401.02      446.27      5.68 o
   9   4   1      100.93      103.04      2.30 o
  10   4   1       20.19       19.05      2.63 o
  11   4   1       96.88       88.53      3.75 o
 -10   5   1       87.60       71.81      2.61 o
  -9   5   1       15.09       13.07      3.15 o
  -8   5   1      349.73      385.72      8.64 o
  -7   5   1      188.12      190.06      3.66 o
  -6   5   1       14.37       12.35      1.62 o
  -5   5   1       13.10       14.33      1.87 o
  -4   5   1      984.49     1029.60     26.93 o
  -3   5   1      115.72      105.54      7.76 o
  -2   5   1       23.26       24.72      3.72 o
  -1   5   1     1273.86     1339.38     16.72 o
   0   5   1      618.34      565.92     16.36 o
   1   5   1     1276.36     1362.68      6.99 o
   2   5   1       20.94       18.83      4.52 o
   3   5   1      116.36      108.65      5.63 o
   4   5   1      986.78     1056.95     24.55 o
   5   5   1       13.58       14.00      1.86 o
   6   5   1       14.68       13.50      1.06 o
   7   5   1      185.83      188.09      9.38 o
   8   5   1      356.12      391.37      6.94 o
   9   5   1       15.65       12.42      2.68 o
  10   5   1       87.25       78.27      4.97 o
 -10   6   1        3.32        1.63      0.92 o
  -9   6   1      165.31      154.18      3.95 o
  -8   6   1        8.85        6.68      1.66 o
  -7   6   1      867.04      869.52     24.74 o
  -6   6   1      145.21      137.76      2.66 o
  -5   6   1      456.52      490.08     10.70 o
  -4   6   1       59.32       72.57      5.20 o
  -3   6   1      953.01     1069.30     29.36 o
  -2   6   1      287.92      321.49      6.90 o
  -1   6   1     2025.01     2022.71      9.75 o
   0   6   1       13.05       18.10      2.02 o
   1   6   1     2014.24     2108.74     13.83 o
   2   6   1      294.48      319.90      6.96 o
   3   6   1      964.72     1059.78     16.35 o
   4   6   1       58.04       62.36      3.38 o
   5   6   1      458.41      499.94     11.45 o
   6   6   1      141.73      138.00      2.69 o
   7   6   1      861.54      869.03     10.25 o
   8   6   1        9.46        7.89      1.86 o
   9   6   1      168.87      159.24      7.67 o
  10   6   1        3.61        2.46      1.21 o
  -9   7   1       60.73       45.86      6.27 o
  -8   7   1      128.14      101.41      6.06 o
  -7   7   1      429.32      423.83      5.57 o
  -6   7   1      178.98      176.81      5.36 o
  -5   7   1       80.72       87.48      2.74 o
  -4   7   1      350.11      342.18      6.10 o
  -3   7   1      184.05      218.80      4.23 o
  -2   7   1      532.76      508.23      4.58 o
  -1   7   1      532.96      546.42      9.95 o
   0   7   1      193.65      207.70      9.65 o
   1   7   1      522.69      566.32     14.17 o
   2   7   1      529.85      520.53      5.22 o
   3   7   1      182.32      205.33      5.22 o
   4   7   1      349.89      352.27      5.32 o
   5   7   1       78.26       84.27      3.24 o
   6   7   1      178.62      174.15      3.04 o
   7   7   1      424.97      417.89     10.10 o
   8   7   1      130.52      109.04      2.63 o
   9   7   1       60.32       47.10      2.66 o
  -9   8   1       91.09       73.26      3.39 o
  -8   8   1       14.72        9.72      4.32 o
  -7   8   1      279.35      261.16      6.32 o
  -6   8   1      112.65       95.95      2.55 o
  -5   8   1       67.97       55.77      1.72 o
  -4   8   1      372.78      426.68      7.13 o
  -3   8   1      113.34      111.52      2.14 o
  -2   8   1      224.68      257.85      7.47 o
  -1   8   1      165.35      182.01      4.81 o
   0   8   1      106.96      106.32      1.51 o
   1   8   1      166.57      171.27      8.19 o
   2   8   1      222.22      257.59     10.24 o
   3   8   1      115.71      114.34      3.58 o
   4   8   1      367.01      417.55     13.11 o
   5   8   1       66.33       57.59      2.90 o
   6   8   1      112.18      101.27      3.02 o
   7   8   1      281.88      273.77      3.72 o
   8   8   1       15.09       13.01      3.57 o
   9   8   1       92.46       69.04      3.18 o
  -8   9   1       21.22       11.95      4.78 o
  -7   9   1        8.64        7.41      3.25 o
  -6   9   1      100.30      105.04      5.28 o
  -5   9   1       49.36       53.01      2.02 o
  -4   9   1      226.61      238.68      3.19 o
  -3   9   1       16.96       12.64      3.08 o
  -2   9   1      111.61      100.45      7.30 o
  -1   9   1      132.26      121.84      3.52 o
   0   9   1       61.04       61.33      3.68 o
   1   9   1      132.54      121.36      1.99 o
   2   9   1      111.87      102.00      8.35 o
   3   9   1       16.53       11.13      1.78 o
   4   9   1      231.95      237.90      4.19 o
   5   9   1       49.16       55.50      2.13 o
   6   9   1      100.50      103.36      5.61 o
   7   9   1        8.72        6.71      1.93 o
   8   9   1       20.91       12.49      3.55 o
  -7  10   1        1.17        0.61      0.70 o
  -6  10   1      131.02      116.10     17.95 o
  -5  10   1       53.05       50.91      2.42 o
  -4  10   1       41.08       41.95      7.12 o
  -3  10   1       33.72       40.55      6.53 o
  -2  10   1       28.74       30.61      5.85 o
   0  10   1       71.61       76.39      2.18 o
   1  10   1      440.57      476.12     10.11 o
   2  10   1       29.96       19.62      4.95 o
   3  10   1       32.70       30.35      1.46 o
   4  10   1       41.91       37.19      2.34 o
   5  10   1       51.30       52.17      2.09 o
   6  10   1      131.46      113.82     18.64 o
  -5  11   1      266.31      281.82      5.64 o
  -4  11   1      224.39      233.53      6.12 o
  -3  11   1      316.07      327.48      4.98 o
  -2  11   1      487.58      510.42      6.93 o
  -1  11   1        1.44        0.75      0.90 o
   0  11   1      112.94      103.61      1.77 o
   1  11   1        1.40        1.89      0.68 o
   3  11   1      319.94      332.45      6.02 o
   4  11   1      228.53      240.02      6.42 o
   5  11   1      271.25      273.16      5.59 o
  -3  12   1       24.26       25.65      1.96 o
  -2  12   1       56.59       58.05      1.69 o
   1  12   1      100.50       79.09      3.48 o
   2  12   1       57.26       52.71      1.54 o
   3   0   2     5210.08     3423.26     24.82 o
   4   0   2      456.06      481.96      9.83 o
   5   0   2      474.56      522.61      7.59 o
   6   0   2      843.25      830.59     15.73 o
   7   0   2      359.96      396.92      8.77 o
   8   0   2       25.33       35.69      4.85 o
   9   0   2       25.03       25.33      1.63 o
  10   0   2       75.43       70.95      2.00 o
  11   0   2       42.50       40.51      1.60 o
 -11   1   2      109.97       95.63     11.65 o
 -10   1   2      124.41      125.36      3.64 o
  -9   1   2      236.13      253.24     12.48 o
  -8   1   2       19.22       15.23      1.67 o
  -7   1   2       47.80       32.35      5.34 o
  -6   1   2     1754.96     1782.59     35.40 o
  -4   1   2      861.19      960.40     10.59 o
  -3   1   2      137.22      133.84      4.41 o
  -1   1   2     5473.28     3271.77     18.03 o
   0   1   2       71.79       82.94      0.76 o
   1   1   2     5496.13     3292.37     18.05 o
   3   1   2      134.13      131.17      5.32 o
   4   1   2      876.23      950.22     17.18 o
   5   1   2      868.85      817.70     12.18 o
   6   1   2     1778.64     1842.99     23.83 o
   7   1   2       45.46       39.50      5.33 o
   8   1   2       19.56       18.06      1.62 o
   9   1   2      237.70      258.63      3.69 o
  10   1   2      126.41      136.41      2.74 o
  11   1   2      110.47      104.21      6.83 o
 -11   2   2      250.75      222.48      5.88 o
 -10   2   2       51.92       48.39      2.93 o
  -9   2   2       74.31       73.89      1.95 o
  -8   2   2      293.28      316.24      9.34 o
  -7   2   2      421.54      487.98      5.70 o
  -6   2   2      827.15      913.06     12.38 o
  -5   2   2     1229.93     1257.57      9.29 o
  -4   2   2      207.81      228.42      5.96 o
  -3   2   2     1263.72     1125.49      9.02 o
  -2   2   2     2709.74     1911.83      8.67 o
  -1   2   2     2216.20     1401.93      8.56 o
   0   2   2     2671.33     1724.72     21.28 o
   1   2   2     2224.98     1419.36      8.08 o
   2   2   2     2712.18     1876.63     11.17 o
   3   2   2     1272.64     1118.46     10.62 o
   4   2   2      216.96      237.26     10.30 o
   5   2   2     1238.64     1224.07     39.17 o
   6   2   2      832.60      972.00     14.16 o
   7   2   2      428.01      501.24     26.01 o
   8   2   2      289.37      309.39      5.81 o
   9   2   2       73.24       75.02      2.36 o
  10   2   2       53.66       58.04      2.73 o
  11   2   2      247.49      229.87      6.12 o
 -11   3   2       54.03       46.11      4.24 o
 -10   3   2      193.14      204.53     13.61 o
  -9   3   2      166.40      180.49     18.02 o
  -8   3   2       55.07       52.26      7.16 o
  -7   3   2       63.08       54.69      5.75 o
  -6   3   2      281.44      260.09      6.67 o
  -5   3   2      123.94      120.66      1.81 o
  -4   3   2      462.80      430.29      3.96 o
  -3   3   2     1275.41     1363.55      8.41 o
  -1   3   2     3999.55     2704.71     13.68 o
   0   3   2      590.90      624.35     12.23 o
   1   3   2     3993.70     2694.76     13.33 o
   2   3   2     1509.79     1440.14      9.69 o
   5   3   2      129.01      118.33      2.88 o
   6   3   2      276.55      264.33      7.56 o
   7   3   2       66.49       56.11      3.31 o
   8   3   2       53.09       46.36      4.30 o
   9   3   2      166.54      187.77      2.90 o
  10   3   2      194.56      177.31     13.19 o
  11   3   2       53.95       49.91      4.23 o
 -11   4   2       17.63       16.66      1.38 o
 -10   4   2        4.44        2.36      0.67 o
  -9   4   2       35.58       33.26      3.59 o
  -8   4   2      114.37      128.70      3.99 o
  -7   4   2      214.78      225.86      5.75 o
  -6   4   2      371.03      371.89      9.31 o
  -5   4   2       82.01      104.23      5.79 o
  -4   4   2     1584.55     1507.48     11.39 o
  -3   4   2     4338.39     3468.81     80.11 o
  -2   4   2      270.77      264.71      5.42 o
  -1   4   2      929.40      933.35     14.30 o
   0   4   2      324.30      323.71      5.29 o
   2   4   2      269.41      253.26      4.22 o
   3   4   2     4317.26     3555.51     41.59 o
   5   4   2       84.19      104.19      4.47 o
   6   4   2      372.58      351.42     11.89 o
   7   4   2      222.12      248.05      7.47 o
   8   4   2      117.76      133.83      3.54 o
   9   4   2       36.95       38.66      2.00 o
  10   4   2        4.67        1.92      0.85 o
  11   4   2       18.40       17.18      1.24 o
 -10   5   2        2.55        1.30      0.43 o
  -9   5   2       32.20       29.51      4.45 o
  -8   5   2      278.22      296.60     11.71 o
  -7   5   2      152.02      158.77      4.18 o
  -6   5   2      290.97      325.02      8.94 o
  -5   5   2      403.59      437.90      8.40 o
  -4   5   2      262.15      258.46      7.99 o
  -1   5   2     3787.90     3264.16     91.68 o
   0   5   2      121.95      155.47      3.21 o
   2   5   2     2310.65     1917.99     13.43 o
   4   5   2      262.61      269.68      8.04 o
   5   5   2      397.44      455.82      9.03 o
   6   5   2      287.81      304.85      4.72 o
   7   5   2      147.73      151.40      5.77 o
   8   5   2      277.52      294.08      3.89 o
   9   5   2       31.49       26.07      1.85 o
  10   5   2        2.56        1.86      0.64 o
 -10   6   2       51.40       46.82      1.94 o
  -9   6   2       59.63       58.94      4.06 o
  -8   6   2      228.63      232.37     13.27 o
  -7   6   2      182.66      154.05      7.44 o
  -6   6   2      153.24      157.18      6.96 o
  -5   6   2       86.17       76.47      2.76 o
  -4   6   2      966.20     1066.22     21.45 o
  -3   6   2      260.42      291.51      6.54 o
  -2   6   2      124.48      128.89      3.85 o
  -1   6   2        6.80        7.25      0.91 o
   0   6   2      501.18      578.85      9.64 o
   1   6   2        6.42        6.73      1.35 o
   2   6   2      119.74      128.77      3.78 o
   3   6   2      263.23      293.70      6.28 o
   4   6   2      967.55     1084.68     17.80 o
   5   6   2       86.81       72.18      2.69 o
   6   6   2      154.65      162.06      4.37 o
   7   6   2      181.47      157.49      3.50 o
   8   6   2      234.01      236.49      6.32 o
   9   6   2       58.93       53.67      2.67 o
  10   6   2       51.62       43.46      3.98 o
  -9   7   2       35.43       35.26      6.02 o
  -8   7   2      202.60      171.49      6.49 o
  -7   7   2       57.80       52.22      6.78 o
  -6   7   2      194.23      203.79      5.08 o
  -5   7   2       71.69       76.58      2.34 o
  -4   7   2      601.28      712.44     14.20 o
  -3   7   2       44.80       51.35      2.46 o
  -2   7   2      170.20      140.96      7.62 o
  -1   7   2      716.00      721.17      5.10 o
   0   7   2      428.54      473.69      7.44 o
   1   7   2      713.79      725.23     12.24 o
   2   7   2      170.05      146.46      6.37 o
   3   7   2       45.85       48.29      2.38 o
   4   7   2      596.27      685.63      9.04 o
   5   7   2       71.89       77.33      2.88 o
   6   7   2      190.75      197.15      5.25 o
   7   7   2       56.91       44.22      2.62 o
   8   7   2      201.17      188.01      6.75 o
   9   7   2       34.92       34.28      3.85 o
  -9   8   2       74.25       60.86      2.80 o
  -8   8   2       32.11       30.18      1.13 o
  -7   8   2       23.54       27.87      2.47 o
  -6   8   2       95.58       88.24      5.89 o
  -5   8   2       99.70       97.34      7.39 o
  -4   8   2        6.96        6.84      2.45 o
  -3   8   2       16.21       11.56      1.52 o
  -2   8   2      372.89      398.09     14.64 o
  -1   8   2      231.94      240.36      7.71 o
   0   8   2       95.88       94.22      3.31 o
   1   8   2      233.26      250.56      6.91 o
   2   8   2      373.42      426.93     17.36 o
   3   8   2       15.93        8.49      1.44 o
   4   8   2        7.12        8.31      2.48 o
   5   8   2       96.85       94.03      3.11 o
   6   8   2       94.82       89.26      2.69 o
   7   8   2       23.43       26.45      1.76 o
   8   8   2       32.67       31.55      1.80 o
   9   8   2       73.47       61.24      2.83 o
  -8   9   2        9.42        5.75      2.51 o
  -7   9   2        2.91        1.47      0.85 o
  -6   9   2       83.75       84.52      3.18 o
  -5   9   2       49.93       37.92      3.68 o
  -4   9   2      277.71      262.58      9.86 o
  -3   9   2      201.82      221.27      4.18 o
  -2   9   2      135.50      117.53      4.84 o
  -1   9   2      665.53      629.19     11.42 o
   0   9   2     1257.73     1257.14     13.83 o
   1   9   2      669.15      664.53     40.29 o
   2   9   2      132.85      121.35      6.15 o
   3   9   2      202.40      216.72      3.51 o
   4   9   2      278.77      266.88      7.33 o
   5   9   2       51.38       46.04      1.95 o
   6   9   2       86.50       85.27      2.04 o
   7   9   2        3.04        2.13      0.67 o
   8   9   2        9.77        5.20      1.85 o
  -6  10   2        6.72        4.71      1.28 o
  -5  10   2      327.97      286.16     13.57 o
  -4  10   2       66.22       60.50      3.09 o
  -3  10   2      688.85      692.64     11.64 o
  -2  10   2      579.73      537.79     10.99 o
  -1  10   2       93.66       81.24      2.26 o
   0  10   2      279.42      243.91      5.51 o
   1  10   2       95.28       92.33      2.65 o
   2  10   2      577.44      534.43      8.53 o
   3  10   2      688.47      684.16     34.29 o
   4  10   2       68.98       63.90      2.55 o
   5  10   2      321.28      283.35     10.35 o
   6  10   2        6.24        4.20      1.35 o
  -5  11   2      142.71      144.72      3.30 o
  -4  11   2      128.36      117.16      3.53 o
  -3  11   2       68.58       65.22      2.63 o
  -2  11   2        6.30        1.90      0.97 o
  -1  11   2      126.17      106.81      2.87 o
   0  11   2       10.16        5.43      2.52 o
   3  11   2       66.04       58.67      2.42 o
   4  11   2      131.72      116.74      5.21 o
   5  11   2      138.67      157.52      3.56 o
  -3  12   2        2.07        0.97      1.01 o
  -2  12   2       10.94        2.52      2.32 o
   1  12   2        9.02        2.27      1.58 o
   3  12   2        1.86        1.47      0.95 o
   2   0   3      707.30      476.03      2.03 o
   3   0   3      258.19      319.77      6.49 o
   4   0   3      970.82     1078.20     10.79 o
   5   0   3      617.78      605.19      5.40 o
   6   0   3      171.91      121.34      6.51 o
   7   0   3      444.81      475.30     15.03 o
   8   0   3        4.37        6.10      1.10 o
   9   0   3      173.23      168.61      7.26 o
  10   0   3        9.69       14.58      2.71 o
  11   0   3      101.72       83.77      1.89 o
 -11   1   3      176.14      159.70      4.67 o
 -10   1   3       24.71       28.64      1.67 o
  -9   1   3      116.85      140.72      4.23 o
  -8   1   3      147.03      145.01      6.06 o
  -7   1   3      207.32      253.89      8.46 o
  -6   1   3      610.28      548.35     11.97 o
  -5   1   3     6748.94     5173.98     89.69 o
  -4   1   3     1105.30     1169.09     22.70 o
  -2   1   3      469.17      540.79      8.86 o
  -1   1   3      731.71      513.51      4.25 o
   0   1   3      656.58      485.34      3.19 o
   2   1   3      470.18      514.36      5.28 o
   3   1   3     1730.65     1319.99     24.97 o
   4   1   3     1100.84     1170.44      5.66 o
   5   1   3     6719.75     4953.54     96.01 o
   6   1   3      612.50      590.86      5.81 o
   7   1   3      213.58      258.37      5.42 o
   8   1   3      147.07      136.03      2.98 o
   9   1   3      117.04      138.90      3.85 o
  10   1   3       25.44       28.09      3.04 o
  11   1   3      174.41      153.05      7.43 o
 -11   2   3       63.50       66.76      2.31 o
 -10   2   3       24.61       22.40      5.51 o
  -9   2   3      250.33      260.12      8.25 o
  -8   2   3       58.55       64.96      1.77 o
  -7   2   3      571.49      654.05     15.80 o
  -6   2   3      552.56      599.80      6.89 o
  -5   2   3     2452.14     2374.70     12.47 o
  -4   2   3     4306.69     3231.37     19.89 o
  -3   2   3     4165.29     3065.73     11.05 o
  -2   2   3     4496.55     3261.25     33.64 o
  -1   2   3      623.59      553.07      4.26 o
   2   2   3     4516.25     3287.05     16.62 o
   3   2   3     4153.29     2961.67     14.50 o
   4   2   3     4319.07     3501.10     61.72 o
   5   2   3     2463.12     2318.74     11.38 o
   6   2   3      548.98      647.75      7.24 o
   7   2   3      570.65      636.78     13.15 o
   8   2   3       58.15       62.71      1.98 o
   9   2   3      253.31      272.13     12.10 o
  10   2   3       24.63       18.28      3.40 o
  11   2   3       64.29       60.32      2.20 o
 -11   3   3       71.01       69.06      2.65 o
  -9   3   3      433.33      444.23      7.00 o
  -8   3   3      250.30      274.89      7.46 o
  -7   3   3      288.64      276.07      9.16 o
  -6   3   3     1032.84     1129.36     21.28 o
  -5   3   3     1033.00     1153.23     22.65 o
  -4   3   3     1872.97     1823.13     34.59 o
  -3   3   3     1356.55     1311.37     22.41 o
  -2   3   3      197.56      170.23      3.00 o
  -1   3   3      839.33      780.72      4.99 o
   0   3   3        0.69        3.72      1.88 o
   1   3   3      833.85      811.40      5.47 o
   3   3   3     1365.07     1208.96     13.93 o
   4   3   3     1858.46     1785.67     10.83 o
   5   3   3     1031.67     1176.19     21.74 o
   6   3   3     1032.94     1165.28     17.62 o
   7   3   3      283.58      289.56      4.08 o
   8   3   3      254.38      267.13      5.03 o
   9   3   3      433.12      457.43      5.68 o
  11   3   3       72.37       69.44      2.38 o
 -11   4   3       24.94       27.51      1.63 o
 -10   4   3       82.43       73.21      5.83 o
  -9   4   3      694.51      697.86     29.08 o
  -8   4   3       77.75       67.14      3.05 o
  -7   4   3       28.33       29.08      3.47 o
  -6   4   3       73.53       88.43      4.29 o
  -5   4   3     1061.34     1184.25     26.19 o
  -4   4   3     2045.83     2083.47     14.71 o
  -3   4   3     2364.34     2051.92     10.02 o
  -2   4   3      188.57      212.06      6.09 o
  -1   4   3      388.42      455.44     12.36 o
   0   4   3       49.41       45.95      1.85 o
   2   4   3      191.06      217.12     14.05 o
   3   4   3     2358.01     2041.51     14.91 o
   4   4   3     2043.77     2071.73     15.90 o
   5   4   3     1052.06     1158.45     25.37 o
   6   4   3       71.96       82.57      3.33 o
   7   4   3       28.54       37.93      4.57 o
   8   4   3       82.43       73.74      2.46 o
   9   4   3      699.09      732.97     15.06 o
  10   4   3       83.06       73.98      4.96 o
  11   4   3       24.51       25.33      1.45 o
 -10   5   3       63.08       55.87      4.74 o
  -9   5   3      205.63      207.97      5.93 o
  -8   5   3        0.34        1.12      1.09 o
  -7   5   3       94.86       86.83      4.14 o
  -6   5   3      465.58      482.74      8.13 o
  -5   5   3      204.16      224.99      4.99 o
  -4   5   3      217.29      228.15      4.53 o
  -3   5   3      864.97      875.08     16.46 o
  -2   5   3     3461.28     2614.98     27.26 o
  -1   5   3     3055.26     2612.68      9.76 o
   0   5   3        2.62        2.74      0.93 o
   1   5   3     3041.44     2769.71     15.75 o
   3   5   3      865.10      899.78     13.19 o
   4   5   3      217.59      229.94      4.26 o
   5   5   3      198.27      221.21      4.49 o
   6   5   3      461.60      498.78     13.56 o
   7   5   3       94.58       94.20      8.70 o
   8   5   3        0.40        0.30      0.79 o
   9   5   3      207.27      220.49      3.94 o
  10   5   3       64.94       53.76      3.25 o
 -10   6   3       95.64       77.62      2.38 o
  -9   6   3      150.22      132.66      2.65 o
  -8   6   3      435.72      445.86     15.47 o
  -7   6   3      128.42      131.56      8.60 o
  -6   6   3      179.46      179.50      2.54 o
  -5   6   3      352.47      345.40      4.94 o
  -4   6   3      339.89      330.64      9.76 o
  -3   6   3      111.68      121.43      3.47 o
  -2   6   3      205.52      199.10      7.63 o
  -1   6   3      727.36      689.51     22.34 o
   0   6   3       53.66       61.03      2.62 o
   1   6   3      723.30      696.53      7.55 o
   2   6   3      208.65      188.11      6.89 o
   3   6   3      113.22      124.36      1.66 o
   4   6   3      338.82      335.01      9.94 o
   5   6   3      353.41      345.03      6.50 o
   6   6   3      175.74      177.67      5.83 o
   7   6   3      127.53      136.16      3.82 o
   8   6   3      442.91      489.30      6.54 o
   9   6   3      149.71      139.96      2.59 o
  10   6   3       96.25       81.62      2.02 o
  -9   7   3      153.27      142.38      5.29 o
  -8   7   3      137.94      124.60      2.27 o
  -7   7   3       59.26       55.59      6.89 o
  -6   7   3      236.51      215.51      7.18 o
  -5   7   3      268.56      269.65     10.72 o
  -4   7   3      130.15      141.29      7.09 o
  -3   7   3      518.89      547.01      5.57 o
  -2   7   3      744.89      828.21     12.23 o
  -1   7   3      437.65      397.63     12.18 o
   0   7   3       82.58       96.55      2.21 o
   1   7   3      430.56      420.74     10.35 o
   2   7   3      746.64      843.90     27.40 o
   3   7   3      516.44      559.90     11.33 o
   4   7   3      128.95      126.23      4.18 o
   5   7   3      269.39      268.09      6.55 o
   6   7   3      236.30      220.33      6.97 o
   7   7   3       59.98       62.07      1.50 o
   8   7   3      135.95      125.33      4.48 o
   9   7   3      152.69      140.87      2.53 o
  -9   8   3       29.34       24.43      1.58 o
  -8   8   3       62.43       54.22      1.57 o
  -7   8   3      356.15      371.76     18.14 o
  -6   8   3      263.54      239.74      3.72 o
  -5   8   3      183.89      186.57      2.97 o
  -4   8   3      298.44      309.19      3.33 o
  -3   8   3      661.39      721.99     16.13 o
  -2   8   3      290.81      304.93      3.62 o
  -1   8   3      152.36      165.90      3.35 o
   0   8   3       31.00       23.68      1.16 o
   1   8   3      156.51      162.21      1.80 o
   2   8   3      290.07      324.16     20.81 o
   3   8   3      650.11      695.83      6.23 o
   4   8   3      295.01      300.52      5.58 o
   5   8   3      187.03      176.87      3.96 o
   6   8   3      266.25      260.07      8.51 o
   7   8   3      358.34      375.93      4.67 o
   8   8   3       62.65       51.70      4.56 o
   9   8   3       28.96       20.82      2.26 o
  -7   9   3      103.52      115.21      3.48 o
  -6   9   3       44.42       49.19      2.49 o
  -5   9   3      142.46      152.29     10.39 o
  -4   9   3       30.36       24.59      4.63 o
  -3   9   3      358.92      337.98     14.37 o
  -2   9   3      482.08      528.30      4.36 o
  -1   9   3      223.01      235.42      7.32 o
   0   9   3       99.59       80.26      5.75 o
   1   9   3      218.18      238.53      4.72 o
   2   9   3      486.08      562.54      7.38 o
   3   9   3      353.47      351.75     20.32 o
   4   9   3       28.97       23.40      2.14 o
   5   9   3      143.08      146.31      5.09 o
   6   9   3       45.14       53.56      3.24 o
   7   9   3      101.42      105.70      2.31 o
   8   9   3        0.96        1.62      0.83 o
  -6  10   3      153.85      142.46     17.73 o
  -5  10   3       55.08       59.09      3.19 o
  -4  10   3       66.86       73.76      2.64 o
  -3  10   3      322.64      351.87      7.46 o
  -2  10   3       32.35       30.58      2.45 o
  -1  10   3      286.44      268.58      9.79 o
   0  10   3       96.68       83.53      1.98 o
   1  10   3      283.67      262.25     17.43 o
   2  10   3       31.03       34.60      3.80 o
   3  10   3      319.39      328.81     27.45 o
   4  10   3       66.34       55.04      3.75 o
   5  10   3       54.84       57.22      4.41 o
   6  10   3      153.58      133.62      9.26 o
  -5  11   3        5.94        2.11      1.55 o
  -4  11   3      110.06      115.86      3.54 o
  -3  11   3      184.16      191.54      4.65 o
  -2  11   3      136.74      137.20      2.90 o
  -1  11   3      258.91      257.22      4.03 o
   0  11   3       36.41       31.34      1.40 o
   1  11   3      262.01      224.21      3.89 o
   2  11   3      134.49      143.71      3.21 o
   3  11   3      190.76      196.79      4.93 o
   4  11   3      107.60      109.36      3.37 o
   5  11   3        5.02        1.60      1.38 o
  -3  12   3       30.17       29.48      1.59 o
  -2  12   3       39.54       38.66      1.37 o
   1  12   3      402.24      354.69     22.82 o
   3  12   3       30.10       29.92      2.29 o
   0   0   4      694.12      562.96     19.98 o
   1   0   4       57.99       56.34      5.64 o
   2   0   4      241.64      198.83      6.04 o
   3   0   4      996.66      878.24      7.32 o
   4   0   4      228.46      248.74      5.32 o
   5   0   4       30.09       24.27      1.90 o
   6   0   4     1641.65     1703.48     46.47 o
   7   0   4      749.45      926.04     23.65 o
   8   0   4       22.69       25.37      2.28 o
   9   0   4       23.21       26.30      2.06 o
  10   0   4      206.04      208.36      3.51 o
  11   0   4        4.38        4.66      1.80 o
 -11   1   4      133.34      148.42      4.31 o
 -10   1   4      133.37      128.78      2.85 o
  -9   1   4      188.38      192.90      9.99 o
  -8   1   4       84.20       77.26      2.66 o
  -7   1   4      376.76      385.51     13.73 o
  -6   1   4       30.68       33.53      1.10 o
  -5   1   4      681.35      725.01     17.68 o
  -4   1   4     1551.80     1451.18     10.82 o
  -3   1   4      101.59      132.79      6.48 o
  -2   1   4     3626.36     2424.81     17.82 o
  -1   1   4     6987.47     4254.52    140.74 o
   0   1   4     9853.37     5890.76     35.53 o
   2   1   4     3619.39     2495.21     32.31 o
   3   1   4      102.57      141.33      3.39 o
   4   1   4     1556.43     1402.81     17.08 o
   5   1   4      677.40      737.85     18.18 o
   6   1   4       33.21       35.79      1.87 o
   7   1   4      375.62      385.36      9.79 o
   8   1   4       83.33       80.56      4.02 o
   9   1   4      187.86      211.15      3.31 o
  10   1   4      131.34      129.50      3.39 o
  11   1   4      132.83      144.97      2.92 o
 -11   2   4      121.14      140.18      3.35 o
 -10   2   4      109.46       93.60      3.76 o
  -9   2   4      125.15      106.30      4.10 o
  -8   2   4      193.50      187.72      4.76 o
  -7   2   4       22.80       24.30      1.04 o
  -6   2   4      508.67      516.95      6.86 o
  -5   2   4      219.72      232.81      5.42 o
  -4   2   4       93.39       87.36      2.29 o
  -3   2   4     1069.35     1019.71      7.93 o
   1   2   4     4769.74     2802.95     12.38 o
   3   2   4     1083.58     1040.32     28.42 o
   4   2   4       96.99      102.10      5.09 o
   5   2   4      218.20      229.71      3.09 o
   6   2   4      517.48      546.49      4.75 o
   7   2   4       21.91       23.92      1.26 o
   8   2   4      197.89      199.03      8.37 o
   9   2   4      125.38      106.00      7.95 o
  10   2   4      108.90      105.73      2.40 o
  11   2   4      126.01      142.10      3.61 o
 -11   3   4       73.11       72.41      2.28 o
  -9   3   4      640.54      672.29     17.75 o
  -8   3   4      508.25      524.48      4.54 o
  -7   3   4      787.32      914.80     17.73 o
  -6   3   4      318.55      316.24      9.24 o
  -5   3   4     1426.70     1520.57     14.90 o
  -4   3   4      142.74      185.26      6.57 o
  -3   3   4     1706.67     1500.01     10.41 o
  -2   3   4     1438.44     1163.23     47.49 o
  -1   3   4      285.55      249.66      3.38 o
   0   3   4      112.02      109.28      2.71 o
   1   3   4      284.03      235.24      2.71 o
   3   3   4     1696.99     1604.95     28.21 o
   4   3   4      148.32      197.69      4.75 o
   5   3   4     1413.93     1510.77     26.96 o
   6   3   4      315.61      334.82     19.66 o
   7   3   4      785.47      902.88     21.91 o
   8   3   4      510.14      506.72     10.38 o
   9   3   4      643.56      670.51     17.49 o
  11   3   4       72.24       73.09      2.19 o
 -10   4   4       30.99       29.27      6.92 o
  -9   4   4      101.03      103.91      3.02 o
  -8   4   4      244.91      271.15      7.85 o
  -7   4   4      402.73      468.59      9.49 o
  -6   4   4      718.31      828.76     16.57 o
  -5   4   4     2135.83     2184.91     17.05 o
  -4   4   4      647.20      607.48     20.79 o
  -3   4   4      432.39      468.27     13.12 o
  -2   4   4     1240.32     1340.66      9.99 o
  -1   4   4     1567.28     1314.13     35.27 o
   0   4   4      535.01      502.78      6.82 o
   1   4   4     1557.67     1304.33     52.61 o
   3   4   4      439.27      457.12     10.28 o
   4   4   4      651.95      616.73     16.67 o
   5   4   4     2140.04     2151.34    120.11 o
   6   4   4      721.09      830.04     20.15 o
   7   4   4      399.94      466.43     12.32 o
   8   4   4      243.64      263.40      3.63 o
   9   4   4       99.12      104.58      2.90 o
  10   4   4       31.28       29.10      6.73 o
  11   4   4       50.10       41.62      1.95 o
 -10   5   4       27.94       28.45      5.98 o
  -9   5   4      257.15      272.81     12.47 o
  -8   5   4      276.16      310.07      7.98 o
  -7   5   4      287.32      307.50      6.58 o
  -6   5   4      129.65      133.74      4.74 o
  -5   5   4      211.20      237.74      5.68 o
  -4   5   4      315.43      349.41     14.79 o
  -3   5   4      216.40      258.61      3.17 o
  -2   5   4      693.99      724.72      3.57 o
  -1   5   4     1399.51     1252.53     10.56 o
   0   5   4       20.18       21.03      3.50 o
   1   5   4     1398.75     1271.37      7.18 o
   3   5   4      215.04      256.40      8.71 o
   4   5   4      315.47      375.31      5.41 o
   5   5   4      204.31      232.80      5.02 o
   6   5   4      129.57      133.88      5.37 o
   7   5   4      281.17      299.68     13.33 o
   8   5   4      275.23      303.83      7.88 o
   9   5   4      258.88      296.99     19.18 o
  10   5   4       26.99       26.36      2.68 o
 -10   6   4       62.99       52.66      2.58 o
  -9   6   4       54.64       43.37      1.72 o
  -8   6   4      165.61      137.05     11.80 o
  -7   6   4      215.55      188.68      2.35 o
  -6   6   4      117.57      125.17      4.40 o
  -5   6   4      164.23      181.88      7.17 o
  -4   6   4       97.87      106.57      2.59 o
  -3   6   4       32.09       28.55      1.87 o
  -2   6   4     1445.86     1429.68     83.94 o
  -1   6   4      798.11      831.33      9.84 o
   0   6   4      146.16      167.35      4.56 o
   1   6   4      796.90      835.38     12.70 o
   2   6   4     1450.50     1420.78     17.27 o
   3   6   4       30.99       24.22      1.47 o
   4   6   4      100.69      101.58      1.81 o
   5   6   4      165.42      185.99      2.64 o
   6   6   4      114.78      118.85      3.73 o
   7   6   4      222.13      205.40      6.16 o
   8   6   4      162.64      150.72      3.16 o
   9   6   4       54.96       50.28      2.77 o
  10   6   4       63.38       54.73      1.94 o
  -9   7   4       29.33       27.86      5.49 o
  -8   7   4       11.01        7.73      1.68 o
  -7   7   4       11.92       17.20      3.33 o
  -6   7   4       79.62       96.17      6.99 o
  -5   7   4       90.99       87.93      1.86 o
  -4   7   4      352.57      399.83      6.70 o
  -3   7   4      482.70      546.22     29.30 o
  -1   7   4     1135.43     1178.76      9.93 o
   0   7   4      656.96      596.03      5.81 o
   1   7   4     1134.66     1146.52     40.48 o
   2   7   4      884.94      906.13     30.56 o
   3   7   4      484.90      545.07     10.32 o
   4   7   4      351.33      406.58      8.01 o
   5   7   4       89.99       87.66      3.89 o
   6   7   4       81.35       93.68      4.54 o
   7   7   4       11.79       15.20      1.96 o
   8   7   4        9.55        6.81      0.82 o
   9   7   4       29.43       24.35      1.27 o
  -8   8   4       18.04       16.33      0.90 o
  -7   8   4      159.28      168.92      5.86 o
  -6   8   4       42.50       53.51      2.58 o
  -5   8   4      436.80      455.05     15.19 o
  -4   8   4       84.50       84.00      4.44 o
  -3   8   4      238.38      264.41      6.40 o
  -2   8   4      291.74      310.91      5.86 o
  -1   8   4      321.24      331.19      4.56 o
   0   8   4      964.84     1075.62     35.11 o
   1   8   4      327.27      343.48     18.13 o
   2   8   4      297.68      312.75      7.65 o
   3   8   4      235.89      246.73      8.32 o
   4   8   4       85.84       96.51      5.60 o
   5   8   4      432.54      460.59     13.58 o
   6   8   4       42.91       53.72      2.20 o
   7   8   4      156.68      156.19      2.28 o
   8   8   4       19.09       11.71      3.90 o
  -8   9   4        8.47        5.03      2.85 o
  -7   9   4       22.19       24.70      1.22 o
  -6   9   4       97.71       95.40      5.51 o
  -5   9   4      112.03      113.38      2.41 o
  -4   9   4      252.43      279.85     16.41 o
  -3   9   4      198.79      200.19      4.99 o
  -2   9   4       13.86       15.83      2.98 o
  -1   9   4      687.85      680.39     22.55 o
   0   9   4       93.66       86.02      2.62 o
   1   9   4      680.37      686.19     11.67 o
   2   9   4       14.56       13.66      2.20 o
   3   9   4      202.08      202.21      3.40 o
   4   9   4      256.04      281.61      6.71 o
   5   9   4      113.62      110.82      6.37 o
   6   9   4       96.57       90.06      2.30 o
   7   9   4       21.44       20.78      7.25 o
   8   9   4        8.22        5.34      2.12 o
  -6  10   4      160.22      120.78      3.68 o
  -5  10   4        5.10        3.28      0.82 o
  -4  10   4      284.97      299.19      6.31 o
  -3  10   4      544.31      600.03      9.89 o
  -2  10   4      634.41      639.66     17.80 o
  -1  10   4      163.57      156.67      5.92 o
   0  10   4       23.47       26.82      2.54 o
   1  10   4      166.01      155.71      5.52 o
   2  10   4      636.05      668.02     19.00 o
   3  10   4      540.99      595.33     21.80 o
   4  10   4      287.39      316.09      4.88 o
   5  10   4        4.57        4.85      1.06 o
   6  10   4      159.68      119.37      3.54 o
  -5  11   4       97.41      102.76      2.56 o
  -4  11   4       35.31       33.70      1.56 o
  -3  11   4       41.59       51.17      2.15 o
  -1  11   4      431.96      418.93     16.66 o
   0  11   4       31.58       24.01      1.56 o
   1  11   4      424.84      364.59      5.58 o
   2  11   4      330.01      332.36     21.70 o
   3  11   4       40.39       40.04      5.04 o
   4  11   4       33.54       27.98      1.14 o
   5  11   4       97.26       92.89      2.49 o
   1  12   4       14.78        3.78      2.69 o
   2  12   4       25.04       26.65      2.09 o
   3  12   4       35.58       40.48      2.04 o
   3   0   5     1325.12     1111.01     12.87 o
   4   0   5     2142.98     1742.24     37.14 o
   5   0   5       44.11       85.80      4.77 o
   6   0   5        6.17        4.19      0.43 o
   7   0   5        3.96        2.89      0.58 o
   8   0   5        6.49        9.67      1.78 o
   9   0   5      214.40      238.69      5.67 o
  10   0   5       10.62       12.03      2.26 o
  11   0   5        8.63        3.92      1.35 o
 -11   1   5       95.57      102.45      2.92 o
 -10   1   5       34.31       29.44      1.94 o
  -9   1   5      143.73      136.72      5.41 o
  -8   1   5      377.95      410.90      6.44 o
  -7   1   5      250.11      270.38      5.85 o
  -6   1   5      493.98      594.87     13.29 o
  -5   1   5      102.17      118.40      5.56 o
  -4   1   5      513.17      569.91      6.42 o
  -3   1   5      445.64      485.67      5.42 o
  -2   1   5     1027.98      901.23      5.42 o
  -1   1   5      648.57      627.51      5.07 o
   2   1   5     1033.45      899.21     40.99 o
   3   1   5      441.74      474.43     15.78 o
   4   1   5      516.35      534.77     13.49 o
   5   1   5      102.14      110.43      5.86 o
   6   1   5      490.44      595.66     17.16 o
   7   1   5      247.50      273.89      6.78 o
   8   1   5      377.96      419.09     12.97 o
   9   1   5      142.26      146.96      3.83 o
  10   1   5       31.89       29.25      1.54 o
  11   1   5       94.89      103.70      6.13 o
 -11   2   5      134.59      138.41      3.28 o
 -10   2   5        6.91        8.71      3.14 o
  -9   2   5      207.87      209.94     14.54 o
  -8   2   5      532.38      576.06     11.09 o
  -7   2   5      289.46      306.91      4.17 o
  -6   2   5      951.93     1094.52     15.81 o
  -5   2   5     1092.72     1077.62      6.15 o
  -3   2   5      812.75      921.45     14.97 o
  -2   2   5     3130.58     2162.98      7.96 o
  -1   2   5       13.68       19.43      3.00 o
   1   2   5       13.79       18.16      2.23 o
   3   2   5      796.48      897.13     30.12 o
   4   2   5     1678.71     1565.53     11.50 o
   5   2   5     1093.99     1094.11     17.59 o
   6   2   5      949.82     1080.86     13.55 o
   7   2   5      288.21      319.62      5.89 o
   8   2   5      532.99      581.41     11.48 o
   9   2   5      208.41      217.41     11.66 o
  10   2   5        7.34        8.29      1.52 o
  11   2   5      136.08      133.41      3.23 o
 -11   3   5        1.73        0.79      0.63 o
 -10   3   5       66.35       53.87      5.52 o
  -9   3   5      186.59      195.92      6.76 o
  -8   3   5      178.89      183.04      6.11 o
  -7   3   5      327.95      363.13      6.55 o
  -6   3   5      298.47      335.26      2.54 o
  -5   3   5     1371.06     1472.48     18.04 o
  -4   3   5      970.26     1111.90      6.97 o
  -3   3   5      212.62      208.95      7.83 o
  -2   3   5      567.34      614.09      6.20 o
  -1   3   5     1583.61     1284.67     15.75 o
   2   3   5      570.43      641.56      5.99 o
   3   3   5      202.22      191.00      8.45 o
   4   3   5      963.10     1134.86     15.96 o
   5   3   5     1364.52     1492.86     24.00 o
   6   3   5      290.87      351.60      3.30 o
   7   3   5      326.80      342.53      5.67 o
   8   3   5      180.29      181.23      3.56 o
   9   3   5      183.22      190.42      3.63 o
  10   3   5       66.71       55.01      8.44 o
  11   3   5        1.83        0.46      1.00 o
 -10   4   5       12.83        9.84      2.37 o
  -9   4   5       80.33       87.75      2.78 o
  -8   4   5     1098.15     1177.90     14.92 o
  -7   4   5      434.22      466.44      9.35 o
  -6   4   5      233.37      257.33      8.24 o
  -5   4   5       17.55       22.52      1.77 o
  -4   4   5      611.13      630.13      7.57 o
  -3   4   5       85.17       90.51      2.37 o
  -2   4   5     1931.66     1685.70     16.00 o
  -1   4   5      532.01      506.84      5.28 o
   0   4   5     1680.24     1420.51      9.69 o
   1   4   5      536.63      533.01      7.85 o
   2   4   5     1937.87     1670.40      8.46 o
   3   4   5       85.86       86.21      4.21 o
   4   4   5      617.76      649.51     10.11 o
   5   4   5       17.72       19.60      1.89 o
   6   4   5      234.38      264.36     11.38 o
   7   4   5      434.74      468.40      9.06 o
   8   4   5     1099.11     1173.27     42.82 o
   9   4   5       77.45       82.42      3.27 o
  10   4   5       13.19        8.60      2.69 o
 -10   5   5       17.82        6.70      2.48 o
  -9   5   5       57.46       70.71     10.63 o
  -8   5   5      308.72      340.05      8.53 o
  -7   5   5     2008.63     2196.73     40.01 o
  -6   5   5       44.74       38.25      1.21 o
  -5   5   5       45.81       44.30      1.52 o
  -4   5   5      270.38      298.76      7.34 o
  -3   5   5      168.59      189.80      7.95 o
  -1   5   5      964.08      978.32      7.26 o
   0   5   5      157.01      179.83      6.44 o
   1   5   5      977.13      980.98     19.07 o
   2   5   5     2244.96     1876.51     14.46 o
   3   5   5      165.71      200.67      7.03 o
   4   5   5      268.89      297.09      5.60 o
   5   5   5       44.12       44.66      1.90 o
   6   5   5       44.56       38.41      2.63 o
   7   5   5     2001.91     1961.77     99.00 o
   8   5   5      308.89      352.73     10.21 o
   9   5   5       56.05       63.03      2.58 o
  10   5   5       17.30       10.97      1.27 o
 -10   6   5        0.97        0.94      0.72 o
  -9   6   5      111.90      115.20      2.54 o
  -8   6   5       12.79        8.56      2.00 o
  -7   6   5       58.44       63.88      2.07 o
  -6   6   5      672.26      744.58     13.97 o
  -5   6   5      502.42      560.51      5.80 o
  -4   6   5      432.56      448.78     11.85 o
  -3   6   5      745.04      809.53     43.12 o
  -2   6   5      213.91      200.41      3.03 o
  -1   6   5       68.93       57.95      1.64 o
   0   6   5      765.01      783.36     30.09 o
   1   6   5       71.44       60.20      2.55 o
   2   6   5      214.65      215.12     13.16 o
   3   6   5      732.67      760.96     11.37 o
   4   6   5      438.12      473.10      9.89 o
   5   6   5      506.39      551.12     12.03 o
   6   6   5      673.59      737.82     27.19 o
   7   6   5       58.46       47.33     11.62 o
   8   6   5       12.74       12.91      2.03 o
   9   6   5      111.98      109.33      9.08 o
  10   6   5        0.90        1.05      1.19 o
  -9   7   5      178.42      158.53      3.87 o
  -8   7   5       70.66       68.04      1.84 o
  -7   7   5       16.62       11.86      2.21 o
  -6   7   5      113.27      107.55      6.07 o
  -5   7   5      153.29      183.95      5.82 o
  -4   7   5      217.10      217.68      4.33 o
  -3   7   5      444.83      454.89      5.58 o
  -2   7   5      883.07      940.12     30.52 o
  -1   7   5      295.13      298.12      6.10 o
   0   7   5      519.96      544.91     21.03 o
   1   7   5      291.99      305.82      8.85 o
   2   7   5      869.12      939.62     20.95 o
   3   7   5      440.85      477.03      8.23 o
   4   7   5      220.71      217.30      2.48 o
   5   7   5      150.82      179.03      6.68 o
   6   7   5      113.07      107.66      2.73 o
   7   7   5       15.92       11.97      1.67 o
   8   7   5       69.05       68.01      3.01 o
   9   7   5      175.69      167.15      2.40 o
  -8   8   5       73.18       67.86      3.34 o
  -7   8   5       54.20       56.26      5.42 o
  -6   8   5       10.88       13.50      2.37 o
  -5   8   5      189.77      200.46      6.57 o
  -4   8   5      135.77      164.73      3.86 o
  -3   8   5      152.79      156.23      5.79 o
  -2   8   5      473.60      513.78      5.01 o
  -1   8   5      696.91      734.31      9.68 o
   0   8   5      500.65      507.82     28.78 o
   1   8   5      696.77      755.21     33.39 o
   2   8   5      473.29      524.73     11.33 o
   3   8   5      158.71      160.35      6.14 o
   4   8   5      135.80      155.93      5.36 o
   5   8   5      189.38      193.38      9.81 o
   6   8   5       10.68       12.72      1.76 o
   7   8   5       54.22       55.66      3.13 o
   8   8   5       74.56       58.23      2.58 o
  -7   9   5       33.25       30.84      1.32 o
  -6   9   5      132.44      150.98      7.91 o
  -5   9   5       97.14      110.42      7.92 o
  -4   9   5       37.59       36.39      9.83 o
  -3   9   5       31.44       28.81      4.47 o
  -2   9   5      263.16      312.56      7.80 o
  -1   9   5      607.82      629.40      5.19 o
   0   9   5      964.41      949.58      8.53 o
   1   9   5      594.41      687.38     22.84 o
   2   9   5      260.01      313.64     13.61 o
   3   9   5       31.50       26.05      2.14 o
   4   9   5       37.83       29.65      3.95 o
   5   9   5       96.48      102.87      2.99 o
   6   9   5      129.43      131.84      2.88 o
   7   9   5       32.64       27.84      2.89 o
  -6  10   5       24.92       21.40      6.16 o
  -5  10   5      193.08      221.25      5.34 o
  -4  10   5       11.81       12.71      1.49 o
  -3  10   5      315.95      339.93      6.25 o
  -2  10   5       46.97       48.26      9.12 o
  -1  10   5      628.69      624.62     31.98 o
   0  10   5        0.21        0.47      0.51 o
   1  10   5      628.02      531.26     11.88 o
   2  10   5       49.72       51.96      5.66 o
   3  10   5      316.14      331.88     15.07 o
   4  10   5       11.59       13.35      2.96 o
   5  10   5      189.70      218.36      6.14 o
   6  10   5       24.54       21.89      2.20 o
  -5  11   5       53.76       46.33      1.48 o
  -4  11   5      262.53      271.30      6.86 o
  -2  11   5       74.71       70.78      2.43 o
  -1  11   5      306.96      292.73      6.05 o
   0  11   5        5.50        3.74      1.30 o
   1  11   5      305.16      274.90     16.05 o
   2  11   5       77.96       66.34      6.77 o
   3  11   5       25.46       25.67      1.32 o
   4  11   5      261.05      238.49     18.31 o
   5  11   5       53.21       46.80      1.67 o
   1  12   5       72.57       69.36      1.94 o
   2  12   5       21.47       19.12      1.53 o
   1   0   6       36.91       44.74      3.65 o
   2   0   6      308.16      336.27      5.38 o
   3   0   6      125.18      105.96     15.82 o
   4   0   6       58.48       77.08      3.40 o
   5   0   6      300.25      321.10      5.07 o
   6   0   6      106.13       95.95      3.94 o
   7   0   6      135.74      144.50      3.18 o
   8   0   6       83.55       85.93      4.78 o
   9   0   6      303.36      321.54     24.91 o
  10   0   6       49.92       43.31      4.60 o
  11   0   6      180.24      148.27     12.96 o
 -11   1   6       40.61       35.63      2.85 o
 -10   1   6       18.06       15.68      1.23 o
  -9   1   6       66.52       79.54      2.80 o
  -8   1   6      107.37      110.86      2.56 o
  -7   1   6       59.59       52.31      3.18 o
  -6   1   6      198.45      216.70      4.20 o
  -5   1   6     1262.03     1395.40     10.54 o
  -3   1   6     6892.20     5127.94     37.78 o
  -2   1   6      964.09      861.75     31.86 o
  -1   1   6      822.81      754.88      4.85 o
   0   1   6     5700.52     3728.59     59.79 o
   1   1   6      815.74      768.18      6.38 o
   2   1   6      966.59      819.02      7.99 o
   3   1   6     6875.00     4879.81    130.25 o
   4   1   6      338.30      320.12      4.53 o
   5   1   6     1253.40     1310.52      9.91 o
   6   1   6      198.11      215.14      3.13 o
   7   1   6       60.32       52.97      3.03 o
   8   1   6      106.41      113.48      2.39 o
   9   1   6       65.96       76.09      6.34 o
  10   1   6       17.12       16.45      1.69 o
  11   1   6       40.46       41.18      1.65 o
 -11   2   6      262.39      247.64      5.18 o
 -10   2   6       46.71       56.25      3.42 o
  -9   2   6      140.68      148.37     10.06 o
  -8   2   6      274.73      277.26      4.79 o
  -7   2   6      184.47      198.86      4.66 o
  -6   2   6       26.14       28.71      1.65 o
  -5   2   6     1082.34     1133.73     16.39 o
  -4   2   6      676.92      701.69      6.46 o
  -3   2   6      685.98      707.87      7.17 o
  -2   2   6      118.17      116.12      2.15 o
  -1   2   6     2909.79     2020.27     16.31 o
   2   2   6      114.15      124.80      6.84 o
   4   2   6      675.99      704.38     16.12 o
   5   2   6     1088.74     1242.30     16.47 o
   6   2   6       25.45       35.40      1.19 o
   7   2   6      184.49      192.92      4.62 o
   8   2   6      269.83      291.28      4.08 o
   9   2   6      142.66      146.81      7.94 o
  10   2   6       47.08       51.66      2.46 o
  11   2   6      265.82      236.80      4.88 o
 -11   3   6       75.24       70.92      3.24 o
 -10   3   6       57.26       50.20      9.88 o
  -9   3   6      168.29      175.28      4.19 o
  -8   3   6      573.16      566.75      9.16 o
  -7   3   6     1128.47     1165.96     16.42 o
  -6   3   6      249.26      244.50      5.83 o
  -5   3   6      617.07      644.57     12.85 o
  -4   3   6      212.90      238.84      3.79 o
  -3   3   6       48.61       46.46      2.75 o
  -2   3   6     1251.71      948.57      8.48 o
   0   3   6       15.92       23.17      0.89 o
   3   3   6       48.03       49.22      2.82 o
   4   3   6      212.92      238.37      6.11 o
   5   3   6      613.29      685.89     13.78 o
   6   3   6      244.30      251.98      4.92 o
   7   3   6     1121.06     1226.84     19.84 o
   8   3   6      571.45      574.46     10.13 o
   9   3   6      165.10      172.81      6.19 o
  10   3   6       57.67       63.99      2.67 o
  11   3   6       72.04       72.49      3.13 o
 -10   4   6       74.61       67.22      2.50 o
  -9   4   6      147.85      145.22      4.32 o
  -8   4   6      320.80      389.27      6.60 o
  -7   4   6     2288.50     2381.17     83.92 o
  -6   4   6     2170.48     2111.42     67.92 o
  -5   4   6      440.78      509.59     14.37 o
  -4   4   6      201.38      225.04      9.84 o
  -3   4   6      391.72      416.43     13.85 o
  -2   4   6     6277.16     4402.00    100.28 o
  -1   4   6      907.61      910.25     13.98 o
   0   4   6      662.17      660.63      5.94 o
   1   4   6      903.41      868.84     16.65 o
   3   4   6      393.28      419.21      5.54 o
   4   4   6      202.49      230.07      5.82 o
   5   4   6      445.91      516.03     10.71 o
   6   4   6     2173.61     2153.74    151.94 o
   7   4   6     2290.73     2170.00     47.57 o
   8   4   6      318.36      362.24      5.44 o
   9   4   6      148.00      174.66      6.15 o
  10   4   6       74.27       76.10      9.05 o
 -10   5   6      115.89       99.94      2.46 o
  -9   5   6      461.41      406.70     14.24 o
  -8   5   6       30.29       35.48      2.20 o
  -7   5   6     1037.74     1141.16     25.08 o
  -6   5   6      957.62      949.82     18.77 o
  -5   5   6      962.04     1100.28     24.43 o
  -4   5   6     2135.19     1975.15     32.53 o
  -3   5   6      690.98      800.17     70.52 o
  -2   5   6      305.80      331.64      6.75 o
  -1   5   6      140.06      148.45      1.94 o
   0   5   6      546.99      629.67      7.96 o
   1   5   6      137.98      143.96      4.63 o
   2   5   6      311.50      313.69      2.88 o
   3   5   6      690.07      746.15      8.30 o
   4   5   6     2118.68     2224.02     31.12 o
   5   5   6      970.29     1143.95     23.62 o
   6   5   6      960.85      977.69     15.52 o
   7   5   6     1033.63     1139.52     15.33 o
   8   5   6       28.75       35.52      2.57 o
   9   5   6      456.55      440.19      5.33 o
  10   5   6      114.65      103.11      6.23 o
  -9   6   6      157.96      131.97     10.57 o
  -8   6   6       56.55       50.34      2.59 o
  -7   6   6      503.51      571.07      6.85 o
  -6   6   6      614.39      719.62     11.83 o
  -5   6   6      568.84      591.17     29.72 o
  -4   6   6      332.16      358.23      5.75 o
  -3   6   6      191.16      189.58      3.75 o
  -2   6   6       52.64       56.37      2.19 o
  -1   6   6      166.10      177.09      4.15 o
   0   6   6      636.89      660.80     37.02 o
   1   6   6      164.62      187.30     10.48 o
   2   6   6       51.14       53.47      2.68 o
   3   6   6      186.24      182.96      3.70 o
   4   6   6      332.79      349.83      8.75 o
   5   6   6      569.00      589.17     19.56 o
   6   6   6      618.18      726.34     12.63 o
   7   6   6      500.41      595.95      7.57 o
   8   6   6       58.30       52.52      2.42 o
   9   6   6      154.10      147.93      2.82 o
  -9   7   6       18.93       11.20      3.20 o
  -8   7   6       45.32       43.94      1.36 o
  -7   7   6       21.52       22.06      3.41 o
  -6   7   6      115.84      129.40      3.73 o
  -5   7   6       81.42       92.28      2.42 o
  -4   7   6      693.77      766.89     22.94 o
  -3   7   6      807.81      890.35     23.45 o
  -2   7   6      138.38      155.12      4.46 o
  -1   7   6       16.38       13.81      1.42 o
   0   7   6     1807.65     1780.17     30.06 o
   1   7   6       16.29       14.73      2.92 o
   2   7   6      134.08      163.47      3.71 o
   3   7   6      810.52      896.21     17.06 o
   4   7   6      694.55      763.38     24.44 o
   5   7   6       81.24       89.42      3.29 o
   6   7   6      113.74      120.13      2.56 o
   7   7   6       20.86       17.81      1.39 o
   8   7   6       44.07       40.40      3.71 o
   9   7   6       17.62       14.12      1.14 o
  -8   8   6      261.21      271.74      3.90 o
  -7   8   6       45.82       42.40      2.32 o
  -6   8   6        1.82        2.53      1.20 o
  -5   8   6        8.88       11.78      2.04 o
  -4   8   6      280.59      305.94      5.85 o
  -3   8   6      462.06      502.18      9.49 o
  -2   8   6       42.43       46.43      4.27 o
  -1   8   6      184.82      171.48      4.02 o
   0   8   6       49.20       42.74      4.20 o
   1   8   6      184.50      188.50      8.59 o
   2   8   6       40.56       44.65      2.78 o
   3   8   6      468.45      495.00      9.87 o
   4   8   6      292.38      319.05      5.09 o
   5   8   6        9.25        9.71      3.59 o
   6   8   6        2.03        2.60      0.71 o
   7   8   6       45.54       36.00      1.76 o
   8   8   6      264.04      277.76     18.71 o
  -7   9   6       29.42       30.81      5.41 o
  -6   9   6       46.44       45.63      2.44 o
  -5   9   6       71.64       75.39      2.24 o
  -4   9   6        4.46        3.83      0.96 o
  -3   9   6      234.56      252.60     11.06 o
  -2   9   6     1146.52     1234.76     14.74 o
  -1   9   6      198.71      201.61     12.32 o
   0   9   6     1318.00     1395.58     39.99 o
   1   9   6      202.56      235.10     15.00 o
   2   9   6     1143.27     1307.33     33.41 o
   3   9   6      231.44      259.41     17.37 o
   4   9   6        4.48        3.60      0.92 o
   5   9   6       72.26       79.03      2.58 o
   6   9   6       48.05       45.15      1.68 o
   7   9   6       29.23       25.08      1.14 o
  -6  10   6        3.66        2.38      2.04 o
  -5  10   6      121.02      132.32      3.60 o
  -4  10   6       14.89       13.99      3.71 o
  -3  10   6       97.63       99.66      3.04 o
  -2  10   6      249.14      271.45      5.03 o
  -1  10   6      875.42      893.96     18.40 o
   0  10   6      325.04      385.08      7.72 o
   1  10   6      890.02      931.18     33.47 o
   2  10   6      255.70      290.17      4.44 o
   3  10   6       98.57       97.78      4.55 o
   4  10   6       14.38       14.61      2.31 o
   5  10   6      123.00      116.96     12.25 o
   6  10   6        3.37        2.54      0.70 o
  -5  11   6      124.86      141.13      1.89 o
  -4  11   6       89.93      105.04      2.83 o
  -3  11   6       44.56       44.72      3.41 o
  -2  11   6       81.87       85.87      2.47 o
  -1  11   6       18.32       16.27      2.90 o
   0  11   6       97.33       84.50      1.71 o
   1  11   6       19.13       16.23      2.77 o
   2  11   6       80.35       72.76      3.82 o
   3  11   6       45.08       41.39      7.43 o
   4  11   6       90.16       85.83      3.04 o
   5  11   6      126.65      135.51      5.41 o
   1   0   7     2969.27     1903.17     35.40 o
   3   0   7      116.62      105.41      2.35 o
   4   0   7       21.12       20.22      2.27 o
   5   0   7       98.45       97.23      5.63 o
   6   0   7      786.05      972.70     14.09 o
   7   0   7       36.91       41.43      2.72 o
   8   0   7      106.75      107.53      2.27 o
   9   0   7       70.25       53.98      3.14 o
  10   0   7       90.07      110.82      3.87 o
  11   0   7       14.52       12.76      3.69 o
 -11   1   7       44.82       45.03      2.42 o
 -10   1   7      160.41      179.15      3.89 o
  -9   1   7       55.90       56.15      2.97 o
  -8   1   7      145.10      154.00      7.99 o
  -7   1   7      581.48      660.25      9.30 o
  -6   1   7     1040.52     1079.98      8.25 o
  -5   1   7      771.84      775.26     14.11 o
  -3   1   7      765.55      960.52      8.77 o
  -2   1   7      394.86      403.25     13.62 o
  -1   1   7      888.16      801.49      4.42 o
   0   1   7       87.10       77.49      5.09 o
   1   1   7      891.09      797.91      4.65 o
   2   1   7      398.94      392.28      3.56 o
   5   1   7      761.93      727.36     18.41 o
   6   1   7     1038.23     1130.04     15.86 o
   7   1   7      579.89      670.41     17.22 o
   8   1   7      141.96      143.33      3.69 o
   9   1   7       57.53       57.28      2.11 o
  10   1   7      158.80      173.83      5.32 o
  11   1   7       43.88       36.63      1.67 o
 -11   2   7       48.60       46.20      3.34 o
 -10   2   7       51.34       52.17      2.34 o
  -9   2   7      398.75      405.52     25.22 o
  -8   2   7       86.06       83.64      3.40 o
  -7   2   7      140.70      153.29      7.87 o
  -6   2   7      193.68      192.67      7.68 o
  -5   2   7      189.51      239.94      6.45 o
  -4   2   7      996.05      969.80      8.90 o
  -3   2   7     3221.13     2565.60     50.85 o
  -2   2   7     4044.98     2994.61     11.95 o
  -1   2   7     4427.35     3156.64     11.06 o
   0   2   7      159.47      146.31      5.71 o
   1   2   7     4421.11     3132.47     16.05 o
   3   2   7     3239.98     2587.00     23.00 o
   4   2   7      991.91      975.31     13.54 o
   5   2   7      189.14      245.16      8.02 o
   6   2   7      199.57      205.29      7.85 o
   7   2   7      141.21      161.85      4.08 o
   8   2   7       86.67       94.82      3.13 o
   9   2   7      397.41      431.79     17.82 o
  10   2   7       54.54       58.34      2.71 o
  11   2   7       48.53       50.16      2.34 o
 -10   3   7       34.77       32.68      2.29 o
  -9   3   7       20.99       19.75      3.59 o
  -8   3   7      211.68      202.02     13.56 o
  -7   3   7      232.75      214.31      4.68 o
  -6   3   7      531.64      596.66      6.09 o
  -5   3   7      932.59      986.15     11.85 o
  -4   3   7     1388.80     1376.13      7.25 o
  -3   3   7     1969.11     1594.10     17.75 o
  -2   3   7      513.40      582.76      9.06 o
   0   3   7     8382.51     5685.46     35.75 o
   2   3   7      517.22      580.98      5.93 o
   4   3   7     1382.97     1340.97     10.55 o
   5   3   7      917.91      959.82      7.47 o
   6   3   7      527.35      616.69     14.35 o
   7   3   7      236.17      208.52      8.52 o
   8   3   7      209.51      209.50      6.71 o
   9   3   7       20.63       23.56      3.18 o
  10   3   7       33.83       32.77      1.17 o
 -10   4   7      153.94      140.68     13.77 o
  -9   4   7        4.27        4.24      1.42 o
  -8   4   7      278.94      274.40     11.38 o
  -7   4   7       28.92       37.97      3.95 o
  -6   4   7      796.71      898.70     23.19 o
  -5   4   7      940.91     1004.65     17.49 o
  -4   4   7      736.23      785.15      6.72 o
  -3   4   7      289.37      290.95      5.83 o
  -2   4   7     1951.17     1573.40     39.20 o
  -1   4   7       15.02       16.38      1.65 o
   0   4   7      433.90      546.98     14.66 o
   1   4   7       17.26       22.76      3.25 o
   2   4   7     1969.22     1578.02     33.22 o
   3   4   7      287.42      298.73      7.56 o
   4   4   7      741.60      804.85      8.10 o
   5   4   7      943.58     1012.65     14.12 o
   6   4   7      808.57      927.74     11.92 o
   7   4   7       28.22       26.71      1.97 o
   8   4   7      279.37      279.51      7.02 o
   9   4   7        3.71        1.84      0.90 o
  10   4   7      152.52      151.42     10.40 o
 -10   5   7       55.59       41.30      1.59 o
  -9   5   7       26.86       29.54      2.56 o
  -8   5   7      395.52      400.32     14.45 o
  -7   5   7       83.50       78.39      2.03 o
  -6   5   7     1359.13     1433.96     36.26 o
  -5   5   7      298.53      298.40      8.72 o
  -4   5   7     1278.94     1339.42     10.01 o
  -3   5   7       33.01       33.93      3.90 o
  -2   5   7      485.13      565.13     15.92 o
  -1   5   7      157.25      125.99      8.82 o
   0   5   7       13.02       16.45      1.04 o
   1   5   7      156.27      113.57      1.53 o
   2   5   7      481.68      593.83      5.27 o
   3   5   7       33.79       38.89      2.80 o
   4   5   7     1278.12     1346.45     26.39 o
   5   5   7      296.54      318.59      3.83 o
   6   5   7     1357.04     1492.30     48.69 o
   7   5   7       82.24       81.52      3.00 o
   8   5   7      399.58      387.60      5.97 o
   9   5   7       26.92       24.50      3.30 o
  10   5   7       55.79       52.61      2.91 o
  -9   6   7      213.60      208.09      6.07 o
  -8   6   7      514.71      498.33     15.05 o
  -7   6   7       84.87       97.88      8.40 o
  -6   6   7      760.52      824.13     33.16 o
  -5   6   7      199.83      216.59     10.31 o
  -4   6   7      281.20      289.01     20.55 o
  -3   6   7      884.87      972.38     15.61 o
  -2   6   7      581.98      581.83     10.25 o
  -1   6   7      614.15      598.98     12.55 o
   0   6   7     2070.92     1937.08     44.42 o
   1   6   7      605.85      553.86     31.43 o
   2   6   7      580.14      567.61      8.29 o
   3   6   7      885.85      944.52     26.95 o
   4   6   7      273.99      294.93      9.47 o
   5   6   7      197.97      213.28      8.65 o
   6   6   7      760.22      828.41     20.95 o
   7   6   7       84.43       93.99      2.73 o
   8   6   7      517.17      549.45     16.33 o
   9   6   7      215.38      198.72      4.23 o
  -9   7   7      106.66       85.60      2.47 o
  -8   7   7       82.64       80.99      1.98 o
  -7   7   7      227.36      256.65      9.53 o
  -6   7   7       15.45       17.70      2.85 o
  -5   7   7      417.08      469.44      5.38 o
  -4   7   7     1976.14     1927.64     81.45 o
  -3   7   7      241.55      246.82      6.14 o
  -2   7   7     1897.31     2051.99     34.33 o
  -1   7   7      380.32      402.70      9.94 o
   0   7   7      401.80      394.56     17.90 o
   1   7   7      365.55      404.10      7.84 o
   2   7   7     1894.05     1937.64     38.19 o
   3   7   7      234.38      226.54      4.94 o
   4   7   7     1972.54     1982.07     27.80 o
   5   7   7      422.17      460.92      9.73 o
   6   7   7       17.57       19.05      1.37 o
   7   7   7      229.18      265.28      9.24 o
   8   7   7       81.69       73.02      4.18 o
   9   7   7      105.34       87.54      3.09 o
  -8   8   7      115.15      103.20      2.72 o
  -7   8   7      151.57      148.55      8.72 o
  -6   8   7       40.90       44.19      1.95 o
  -5   8   7      102.83      114.34      3.43 o
  -4   8   7      460.32      510.35      6.09 o
  -3   8   7      151.04      166.42      6.72 o
  -2   8   7      187.59      194.96      7.28 o
  -1   8   7      316.40      305.28     10.07 o
   0   8   7     3058.55     2663.67     91.53 o
   1   8   7      315.38      327.72      9.63 o
   2   8   7      191.68      201.22     10.40 o
   3   8   7      144.86      150.75      9.40 o
   4   8   7      458.95      520.47      8.43 o
   5   8   7      103.47      109.60      8.49 o
   6   8   7       40.69       42.54      2.21 o
   7   8   7      152.04      140.86      5.83 o
   8   8   7      115.55      107.70      3.14 o
  -7   9   7        8.43        3.28      2.47 o
  -6   9   7       93.90      113.76      3.36 o
  -5   9   7       78.32       97.94     14.78 o
  -4   9   7      101.55      121.95      6.60 o
  -3   9   7       61.67       68.13      2.48 o
  -2   9   7      232.90      207.78      6.34 o
  -1   9   7      437.62      449.12      5.43 o
   0   9   7       25.85       20.27      4.13 o
   1   9   7      439.39      495.91     47.14 o
   2   9   7      239.23      241.56      3.74 o
   3   9   7       60.31       59.04      2.92 o
   4   9   7       99.52      109.39      6.79 o
   5   9   7       77.83       83.78      2.42 o
   6   9   7       92.69       96.56      6.29 o
   7   9   7        8.46        4.31      1.06 o
  -6  10   7      147.42      153.84      3.43 o
  -5  10   7      103.38      122.95      3.70 o
  -4  10   7       56.75       65.31      3.86 o
  -3  10   7       27.58       31.29      2.36 o
  -2  10   7       73.54       70.03      4.72 o
  -1  10   7      128.03      146.68      4.33 o
   0  10   7        1.88        1.79      1.23 o
   1  10   7      132.45      163.11      3.39 o
   2  10   7       75.17       74.81      3.34 o
   3  10   7       28.13       24.64      2.35 o
   4  10   7       56.94       59.82      4.11 o
   5  10   7      104.34      112.95      8.07 o
   6  10   7      150.33      152.63      4.54 o
  -4  11   7       17.94       17.43      1.54 o
  -3  11   7       42.58       39.13      2.96 o
  -2  11   7      101.58      107.26      2.71 o
  -1  11   7       63.28       66.93      3.05 o
   0  11   7       74.15       58.90      1.81 o
   1  11   7       62.85       58.44      4.41 o
   2  11   7      101.51      106.00     10.45 o
   3  11   7       43.65       34.65      3.43 o
   4  11   7       17.71       16.71      1.75 o
   0   0   8       28.65       31.54      1.13 o
   2   0   8     2744.52     2196.54     45.54 o
   4   0   8       11.59       19.96      0.80 o
   5   0   8     1930.26     1870.30    109.25 o
   6   0   8        3.09        3.08      0.48 o
   7   0   8       17.82       19.09      2.27 o
   8   0   8       95.59       87.02      7.69 o
   9   0   8      760.55      746.58     11.82 o
  10   0   8       75.18       68.19      3.52 o
  11   0   8      327.76      286.43      2.67 o
 -11   1   8       76.57       68.92      3.15 o
 -10   1   8       23.89       29.89      4.34 o
  -9   1   8      263.85      251.73     11.16 o
  -8   1   8      350.88      354.92     16.17 o
  -7   1   8       99.74      100.58      3.63 o
  -6   1   8      213.00      212.90      5.57 o
  -5   1   8      114.90      128.90      4.76 o
  -4   1   8     2257.25     1770.77     11.84 o
  -3   1   8     2176.47     1776.95     17.72 o
  -2   1   8     1062.41     1171.11     11.44 o
  -1   1   8     1652.81     1300.43     19.54 o
   0   1   8     1161.14     1170.76     18.40 o
   1   1   8     1654.71     1264.91      8.83 o
   2   1   8     1069.48     1197.70      9.36 o
   3   1   8     2151.80     1667.77     12.29 o
   5   1   8      114.12      124.94      3.55 o
   6   1   8      211.39      230.41      5.75 o
   7   1   8      101.72      103.19      3.16 o
   8   1   8      350.67      362.94     12.93 o
   9   1   8      262.12      292.07     10.58 o
  10   1   8       23.85       23.91      2.12 o
 -10   2   8        7.94        7.01      2.38 o
  -9   2   8      102.09      114.62      7.24 o
  -8   2   8      285.54      336.28      6.32 o
  -7   2   8       46.94       51.78      4.31 o
  -6   2   8      136.76      122.76      5.40 o
  -5   2   8      387.14      435.48     11.21 o
  -4   2   8      328.25      344.82      4.54 o
  -3   2   8     1278.97     1234.74     32.90 o
  -2   2   8     2315.75     1913.73     23.37 o
  -1   2   8     1788.58     1476.03     13.21 o
   0   2   8      497.34      620.90     13.33 o
   1   2   8     1795.20     1487.08      7.64 o
   2   2   8     2344.08     1978.20     29.26 o
   3   2   8     1282.41     1240.68     52.31 o
   4   2   8      331.65      341.06     23.18 o
   5   2   8      390.41      479.13      6.42 o
   6   2   8      140.93      128.37      4.32 o
   7   2   8       46.83       58.83      3.81 o
   8   2   8      288.38      361.99      7.59 o
   9   2   8      102.37      114.04      2.79 o
  10   2   8        7.98        5.80      1.82 o
 -10   3   8        0.94        1.07      0.81 o
  -9   3   8        5.88        3.97      1.25 o
  -8   3   8      182.68      187.71      3.16 o
  -7   3   8       50.96       49.36      2.55 o
  -6   3   8      265.99      269.42      6.41 o
  -5   3   8      904.31      996.73      8.68 o
  -4   3   8      530.95      641.25     16.49 o
  -3   3   8       71.33       70.22      2.33 o
  -2   3   8      175.29      181.89      4.24 o
  -1   3   8     1059.99     1117.84     39.95 o
   0   3   8     2000.60     1917.78     29.60 o
   1   3   8     1060.37     1108.57      9.03 o
   2   3   8      170.65      186.65      3.92 o
   3   3   8       72.19       68.20      1.88 o
   4   3   8      527.06      634.25     16.73 o
   5   3   8      909.87     1054.47     26.70 o
   6   3   8      264.84      276.23      9.37 o
   7   3   8       49.10       42.64      2.90 o
   8   3   8      178.13      197.03     11.59 o
   9   3   8        5.14        4.17      1.00 o
  10   3   8        1.16        0.38      0.51 o
 -10   4   8       33.77       28.25      4.65 o
  -9   4   8      358.76      377.79     19.19 o
  -8   4   8      324.72      347.38     27.36 o
  -7   4   8      419.57      456.18      9.07 o
  -6   4   8      113.45      107.90      2.24 o
  -5   4   8      887.97     1004.09     18.43 o
  -4   4   8      332.27      375.32     10.26 o
  -3   4   8     1540.24     1510.12     36.08 o
  -1   4   8     2954.68     2311.98     17.01 o
   0   4   8      552.32      536.93      4.43 o
   1   4   8     2957.85     2353.54     41.37 o
   2   4   8     1201.67     1288.88     24.88 o
   3   4   8     1524.41     1415.39     46.98 o
   4   4   8      326.48      374.36      4.84 o
   5   4   8      894.82     1001.41     16.34 o
   6   4   8      112.10      114.48      3.27 o
   7   4   8      425.52      478.46      5.02 o
   8   4   8      327.12      358.90      4.95 o
   9   4   8      358.58      395.41     28.06 o
  10   4   8       33.52       26.25      1.41 o
  -9   5   8      211.27      181.05      5.45 o
  -8   5   8      582.62      627.32     20.27 o
  -7   5   8       64.88       78.90      2.32 o
  -6   5   8     1116.29     1221.29      9.18 o
  -5   5   8      157.68      146.78      3.15 o
  -4   5   8       69.97       61.01      1.81 o
  -3   5   8     1776.25     1794.26     18.67 o
  -2   5   8       26.91       37.78      1.66 o
  -1   5   8     1196.31     1299.49     75.86 o
   0   5   8       36.36       49.89      2.48 o
   1   5   8     1199.61     1298.91     45.40 o
   2   5   8       27.16       36.19      1.24 o
   3   5   8     1789.15     1787.07     20.90 o
   4   5   8       73.81       66.13      1.30 o
   5   5   8      155.77      145.57      1.48 o
   6   5   8     1109.05     1219.40     17.57 o
   7   5   8       64.10       76.89      3.23 o
   8   5   8      582.66      617.64     18.85 o
   9   5   8      213.28      187.02     12.00 o
  10   5   8        6.00        1.72      0.96 o
  -9   6   8      247.29      221.54      6.28 o
  -8   6   8      114.67      114.59      4.54 o
  -7   6   8        8.69        7.47      1.44 o
  -6   6   8      535.30      557.91      6.59 o
  -5   6   8      862.03      949.24     17.38 o
  -4   6   8      690.02      736.26     13.75 o
  -3   6   8      515.32      557.09     13.54 o
  -2   6   8       35.62       36.23      3.06 o
  -1   6   8      326.33      289.93      8.53 o
   0   6   8       14.12       17.27      1.67 o
   1   6   8      329.37      282.12      8.71 o
   2   6   8       38.70       38.79      2.13 o
   3   6   8      525.00      528.29     15.76 o
   4   6   8      678.24      719.22      6.58 o
   5   6   8      861.32     1009.51     21.60 o
   6   6   8      543.66      584.66     17.15 o
   7   6   8        9.57        8.28      1.09 o
   8   6   8      115.96      116.70      3.69 o
   9   6   8      246.10      225.40      4.56 o
  -9   7   8       18.75       13.22      4.07 o
  -8   7   8      166.24      159.08      6.45 o
  -7   7   8      122.67      121.37      3.69 o
  -6   7   8      121.90      126.98     16.57 o
  -5   7   8       19.53       24.61      4.49 o
  -4   7   8      647.15      723.51     17.45 o
  -3   7   8      792.97      892.24     16.35 o
  -2   7   8      291.81      308.01      6.44 o
  -1   7   8       26.51       26.07      1.22 o
   0   7   8       43.81       49.35      4.34 o
   1   7   8       28.20       31.96      1.54 o
   2   7   8      297.73      308.04      5.96 o
   3   7   8      789.97      860.04     20.61 o
   4   7   8      654.03      705.46     22.28 o
   5   7   8       20.79       19.58      5.48 o
   6   7   8      118.02      120.35      2.64 o
   7   7   8      121.42      110.53      2.15 o
   8   7   8      168.62      135.34      4.09 o
   9   7   8       18.23       15.47      0.91 o
  -8   8   8        2.93        2.20      1.16 o
  -7   8   8        4.47        3.61      1.06 o
  -6   8   8       20.96       23.50      2.86 o
  -5   8   8       16.43       18.45      2.65 o
  -4   8   8      517.65      627.54     17.66 o
  -3   8   8      313.96      359.05     17.58 o
  -2   8   8      307.68      306.30      6.71 o
  -1   8   8      787.05      843.57     32.14 o
   0   8   8      775.54      675.54     24.19 o
   1   8   8      800.40      869.07     16.78 o
   2   8   8      303.97      286.82      8.75 o
   3   8   8      316.73      361.48      3.36 o
   4   8   8      521.58      593.41      6.38 o
   5   8   8       15.91       13.38      1.02 o
   6   8   8       21.70       17.67      0.86 o
   7   8   8        4.77        3.23      0.98 o
   8   8   8        2.87        2.65      0.76 o
  -7   9   8       99.10       80.62      2.43 o
  -6   9   8      122.64      141.04      3.84 o
  -5   9   8      163.00      161.71      7.64 o
  -4   9   8       11.34       13.03      2.19 o
  -3   9   8      164.09      166.01     13.29 o
  -2   9   8      495.32      573.88     22.76 o
  -1   9   8      135.12      144.80      3.41 o
   0   9   8     3654.85     3459.83    181.91 o
   1   9   8      129.71      142.02      7.75 o
   2   9   8      493.97      589.29     18.45 o
   3   9   8      164.63      165.96     14.02 o
   4   9   8       11.97       12.70      2.12 o
   5   9   8      159.24      164.37      8.44 o
   6   9   8      119.78      130.15      4.53 o
   7   9   8       96.82       81.89      2.74 o
  -6  10   8       50.53       49.62      2.23 o
  -5  10   8       73.62       87.36      2.80 o
  -4  10   8        3.43        3.89      1.45 o
  -3  10   8      120.62      131.61      4.09 o
  -2  10   8      141.64      175.85      5.48 o
  -1  10   8        5.20        3.91      0.69 o
   0  10   8       71.19       47.20      5.67 o
   1  10   8        5.00        4.79      1.25 o
   2  10   8      141.51      148.30      3.29 o
   3  10   8      121.47      126.88      2.49 o
   4  10   8        3.10        3.50      0.88 o
   5  10   8       72.93       79.84      2.58 o
   6  10   8       50.50       42.29      2.30 o
  -4  11   8        6.42        2.58      2.42 o
  -3  11   8       65.31       71.15      1.90 o
  -2  11   8        0.56        0.11      0.44 o
  -1  11   8       59.91       62.01      2.99 o
   0  11   8       21.80       26.74      1.26 o
   1  11   8       58.38       54.97      2.67 o
   2  11   8        0.58        0.42      0.85 o
   3  11   8       65.93       64.74      2.76 o
   4  11   8        6.01        5.16      1.54 o
   1   0   9     1455.87     1159.21     10.61 o
   2   0   9      753.57      907.93     25.05 o
   4   0   9        5.14        7.83      0.60 o
   5   0   9        5.24       27.54      3.42 o
   6   0   9      506.99      513.29      4.71 o
   7   0   9      114.08       84.78      5.42 o
   8   0   9       22.15       21.17      3.90 o
   9   0   9       79.84       75.90      5.74 o
  10   0   9        0.09        0.63      0.63 o
 -10   1   9        2.68        3.41      1.79 o
  -9   1   9        7.05        9.26      3.17 o
  -8   1   9       41.03       37.12      2.29 o
  -7   1   9      244.01      265.90     10.19 o
  -6   1   9      189.15      215.77      9.28 o
  -5   1   9      351.51      402.76      7.45 o
  -4   1   9     1143.42     1154.72     10.09 o
  -3   1   9      815.73      853.61     15.52 o
  -2   1   9      470.68      490.43     34.09 o
  -1   1   9     1247.03     1233.97      8.14 o
   0   1   9     2699.31     2269.34     16.48 o
   2   1   9      473.45      514.92     16.21 o
   3   1   9      811.99      862.02      7.65 o
   4   1   9     1145.29     1138.00     14.26 o
   5   1   9      354.24      391.44      6.35 o
   6   1   9      187.38      216.25      3.78 o
   7   1   9      240.99      263.66      4.67 o
   8   1   9       42.04       40.15      2.06 o
   9   1   9        7.00       11.50      2.52 o
  10   1   9        2.96        2.96      1.06 o
 -10   2   9      109.85      126.47      5.14 o
  -9   2   9        1.43        0.94      0.76 o
  -8   2   9       46.65       46.12      2.94 o
  -7   2   9      771.33      788.09     20.00 o
  -6   2   9      396.99      464.74      5.92 o
  -5   2   9      264.07      310.18      7.17 o
  -4   2   9        3.37        1.90      0.55 o
  -3   2   9     2513.97     2059.87     48.23 o
  -2   2   9     1419.31     1261.71      5.42 o
  -1   2   9      445.30      454.48     14.71 o
   0   2   9    12746.76     9328.65    107.64 o
   1   2   9      451.01      452.70     20.12 o
   2   2   9     1395.73     1255.68     13.97 o
   3   2   9     2518.28     2098.58     19.22 o
   4   2   9        4.12        2.59      0.61 o
   5   2   9      268.54      331.78      8.57 o
   6   2   9      402.67      486.94     17.30 o
   7   2   9      769.33      783.38      6.40 o
   8   2   9       46.10       44.72      4.01 o
   9   2   9        1.57        1.63      0.81 o
  10   2   9      108.21      123.37      2.65 o
  -9   3   9       12.34       10.45      3.01 o
  -8   3   9       20.54       27.06      4.63 o
  -7   3   9      947.01     1098.05      9.31 o
  -6   3   9      563.43      578.08      8.68 o
  -5   3   9      210.42      248.88      3.01 o
  -4   3   9      455.36      478.13     10.21 o
  -3   3   9     1359.66     1399.59      9.33 o
  -2   3   9      849.46      935.78      4.77 o
  -1   3   9     7814.44     5618.17     71.44 o
   0   3   9       83.11      102.67      3.07 o
   1   3   9     7782.66     5689.45    174.05 o
   2   3   9      843.68      920.78      7.10 o
   3   3   9     1351.93     1336.15     15.97 o
   4   3   9      453.74      458.15     15.06 o
   5   3   9      218.57      260.18      7.16 o
   6   3   9      566.22      578.94      9.60 o
   7   3   9      950.77     1100.95     10.22 o
   8   3   9       20.33       22.01      1.79 o
   9   3   9       11.35        7.40      1.74 o
  10   3   9      270.15      227.11     24.08 o
  -9   4   9      166.00      157.00      4.58 o
  -8   4   9       66.84       60.56      6.52 o
  -7   4   9      175.42      185.72      3.62 o
  -6   4   9      254.28      264.19      5.12 o
  -5   4   9      476.48      478.45      6.97 o
  -4   4   9      520.20      508.76      9.78 o
  -3   4   9      373.34      389.51      5.64 o
  -2   4   9       38.04       33.04      1.90 o
  -1   4   9     1715.67     1638.13     21.20 o
   0   4   9      276.51      350.99      9.59 o
   1   4   9     1749.61     1652.61     33.57 o
   2   4   9       39.26       32.99      1.25 o
   3   4   9      369.49      384.44      6.22 o
   4   4   9      528.28      559.35      9.38 o
   5   4   9      483.57      486.07      9.26 o
   6   4   9      255.72      271.23      4.11 o
   7   4   9      183.27      193.51      4.81 o
   8   4   9       68.48       63.92      6.35 o
   9   4   9      168.31      158.23     10.02 o
  10   4   9       27.50       27.99      2.21 o
  -9   5   9      223.91      213.42      4.14 o
  -8   5   9        5.58        6.30      1.82 o
  -7   5   9      150.72      162.13      8.17 o
  -6   5   9      456.91      519.34     12.13 o
  -5   5   9      781.69      778.27     11.19 o
  -4   5   9      109.57       94.05      2.30 o
  -3   5   9      588.05      641.12     17.58 o
  -2   5   9      533.80      603.99     13.79 o
  -1   5   9      433.00      446.36      8.95 o
   0   5   9     1322.14     1232.75     25.56 o
   1   5   9      430.51      448.11      8.50 o
   2   5   9      539.24      601.32     14.12 o
   3   5   9      589.81      627.39     10.43 o
   4   5   9      110.44      101.13      3.38 o
   5   5   9      778.95      819.10     18.54 o
   6   5   9      448.66      521.53     11.74 o
   7   5   9      146.30      147.46      4.85 o
   8   5   9        5.97        5.33      1.40 o
   9   5   9      222.48      213.11      9.52 o
  -9   6   9      188.60      184.37      4.34 o
  -8   6   9      612.77      649.59      6.43 o
  -7   6   9        4.80        4.93      1.71 o
  -6   6   9      109.50      106.33     11.82 o
  -5   6   9      117.14      115.72      5.99 o
  -4   6   9      584.54      612.29     23.22 o
  -3   6   9      500.55      518.41      6.45 o
  -2   6   9      642.22      695.72     15.70 o
  -1   6   9      176.18      185.88      5.50 o
   0   6   9      345.78      366.03      9.12 o
   1   6   9      171.79      183.04      6.21 o
   2   6   9      645.90      694.58     23.25 o
   3   6   9      498.94      530.19     11.17 o
   4   6   9      578.36      587.56     13.74 o
   5   6   9      116.88      113.27      3.39 o
   6   6   9      111.55      111.72      4.41 o
   7   6   9        5.13        3.49      1.12 o
   8   6   9      616.24      679.01     21.53 o
   9   6   9      186.97      190.27      7.20 o
  -8   7   9      171.70      172.39      3.38 o
  -7   7   9        8.49        7.89      2.09 o
  -6   7   9      163.65      194.92      3.48 o
  -5   7   9      422.66      485.77      5.53 o
  -4   7   9     1416.68     1591.54     50.44 o
  -3   7   9      776.21      885.29     25.75 o
  -2   7   9      937.26      947.77     27.43 o
  -1   7   9      215.18      217.38      7.34 o
   0   7   9       59.54       54.35      3.24 o
   1   7   9      215.44      226.87     12.16 o
   2   7   9      943.27      938.36     13.74 o
   3   7   9      779.31      840.05     11.59 o
   4   7   9     1419.65     1571.10     24.55 o
   5   7   9      419.52      459.73      8.30 o
   6   7   9      163.10      185.26      2.33 o
   7   7   9        8.44        8.08      1.77 o
   8   7   9      169.88      168.65      4.49 o
  -8   8   9       22.70       19.19      1.51 o
  -7   8   9        6.61        4.65      1.44 o
  -6   8   9      148.86      156.68      5.90 o
  -5   8   9       36.74       40.92      4.13 o
  -4   8   9      261.41      264.03      4.58 o
  -3   8   9      658.60      772.33     17.96 o
  -2   8   9     2491.78     2336.80     52.55 o
  -1   8   9      402.60      439.48     20.21 o
   0   8   9       28.42       18.95      5.39 o
   1   8   9      408.47      419.67      5.26 o
   2   8   9     2500.81     2410.14     55.97 o
   3   8   9      662.22      781.64     24.34 o
   4   8   9      262.47      271.16     36.28 o
   5   8   9       35.56       31.74      1.99 o
   6   8   9      147.58      147.88      6.09 o
   7   8   9        6.60        4.66      0.82 o
   8   8   9       22.49       15.00      1.37 o
  -6   9   9      124.58      127.45      3.71 o
  -5   9   9      136.96      126.91      4.35 o
  -4   9   9      241.25      255.92     28.95 o
  -3   9   9       74.25       87.87      4.77 o
  -2   9   9      522.25      589.23     29.90 o
  -1   9   9       19.84       23.63      3.87 o
   0   9   9        2.03        1.09      0.84 o
   1   9   9       20.25       26.64      4.73 o
   2   9   9      513.09      579.40     17.15 o
   3   9   9       74.89       89.78      3.33 o
   4   9   9      243.41      246.94     11.12 o
   5   9   9      134.24      130.18      7.13 o
   6   9   9      125.24      114.05      8.77 o
   7   9   9      113.19      112.66      4.90 o
  -5  10   9       52.49       50.95      1.71 o
  -4  10   9       47.58       51.97      2.15 o
  -2  10   9      121.77      115.11     13.76 o
  -1  10   9       24.71       21.53      1.34 o
   0  10   9        1.52        0.85      1.00 o
   1  10   9       26.29       24.60      6.08 o
   2  10   9      124.32      112.08     15.09 o
   3  10   9       40.35       40.01      2.24 o
   4  10   9       47.64       43.39      1.89 o
   5  10   9       52.00       43.31      3.80 o
  -2  11   9       80.21       81.20      2.41 o
  -1  11   9       13.82        6.78      4.12 o
   0  11   9        7.79        4.67      1.10 o
   1  11   9       14.63        8.51      2.26 o
   2  11   9       79.28       82.17      6.31 o
   3  11   9       51.54       45.47      1.39 o
   4  11   9        2.83        1.52      1.72 o
   0   0  10      213.61      239.48      5.03 o
   1   0  10     1043.22     1245.10     21.41 o
   2   0  10      189.63      140.15      3.48 o
   3   0  10     1023.88     1089.22     20.59 o
   4   0  10      577.00      601.13     10.54 o
   5   0  10      378.93      395.79      5.96 o
   6   0  10      137.33      148.85      3.17 o
   7   0  10      180.80      148.60     11.32 o
   8   0  10       95.88       95.90      4.81 o
   9   0  10       42.03       48.49      5.80 o
  10   0  10        2.17        1.41      0.69 o
 -10   1  10        9.50       10.35      2.23 o
  -9   1  10      367.43      453.38      8.98 o
  -8   1  10      196.43      233.41      9.64 o
  -7   1  10      334.12      359.44      7.49 o
  -6   1  10      182.55      198.36      5.70 o
  -5   1  10      965.33     1088.95     12.61 o
  -4   1  10      482.11      567.04     14.98 o
  -3   1  10      751.75      903.52      7.29 o
  -2   1  10     1921.10     1684.34     30.66 o
  -1   1  10     1608.43     1337.02     10.79 o
   0   1  10     2604.06     2234.46      8.20 o
   1   1  10     1612.15     1273.86      9.93 o
   2   1  10     1913.64     1680.11     35.08 o
   3   1  10      739.80      875.99     45.20 o
   4   1  10      478.93      554.49     14.96 o
   5   1  10      970.04     1056.33     26.46 o
   6   1  10      182.10      187.14      4.45 o
   7   1  10      334.76      349.31      7.47 o
   8   1  10      195.56      238.14      6.40 o
   9   1  10      371.49      416.71     17.91 o
  10   1  10        9.27        8.99      0.89 o
 -10   2  10       27.67       29.72      4.97 o
  -9   2  10       77.69       66.51      3.89 o
  -8   2  10       37.93       52.20      5.76 o
  -7   2  10       83.95       81.22      1.71 o
  -6   2  10      157.79      141.75      3.23 o
  -5   2  10      439.71      448.43      7.81 o
  -4   2  10      287.84      310.76      3.73 o
  -3   2  10       10.95       12.30      0.70 o
  -2   2  10     2621.10     2060.50     10.43 o
  -1   2  10     3748.40     2809.17     34.97 o
   0   2  10        0.65        1.58      0.41 o
   1   2  10     3716.58     2831.27     13.36 o
   2   2  10     2604.86     1999.43     34.98 o
   3   2  10       10.92       10.96      1.28 o
   4   2  10      288.64      303.93      9.63 o
   5   2  10      438.18      451.59     10.01 o
   6   2  10      158.58      149.82      3.00 o
   7   2  10       84.29       77.01      2.54 o
   8   2  10       39.44       42.46      1.73 o
   9   2  10       77.26       72.34      3.25 o
  10   2  10       27.65       27.24      1.07 o
 -10   3  10       27.32       28.54      2.36 o
  -9   3  10       40.15       36.65      6.99 o
  -8   3  10      343.02      337.54      4.70 o
  -7   3  10      156.86      176.27      6.75 o
  -6   3  10      690.63      719.73     19.64 o
  -5   3  10      323.66      354.58      3.22 o
  -4   3  10     1511.99     1602.59     25.74 o
  -3   3  10      508.65      509.13     11.84 o
  -2   3  10       13.69       18.68      1.56 o
  -1   3  10      233.51      246.29      7.51 o
   0   3  10      257.19      351.02      2.51 o
   1   3  10      230.54      232.32      5.55 o
   2   3  10       13.92       23.01      2.25 o
   3   3  10      508.23      529.63      8.52 o
   4   3  10     1506.27     1615.04     36.74 o
   5   3  10      318.01      349.25      5.90 o
   6   3  10      684.92      739.60      5.18 o
   7   3  10      155.17      189.50      2.92 o
   8   3  10      348.45      368.88      9.48 o
   9   3  10       38.64       37.49      3.29 o
  10   3  10       27.08       29.17      2.31 o
  -8   4  10      695.60      722.72     12.92 o
  -7   4  10      497.70      564.05     21.39 o
  -6   4  10      899.80      925.68      9.09 o
  -5   4  10       53.49       60.35      2.00 o
  -4   4  10       39.84       36.46      0.98 o
  -3   4  10      587.54      649.07     21.68 o
  -2   4  10       45.88       51.36      1.32 o
  -1   4  10      367.01      419.53      6.79 o
   0   4  10      130.66      132.68      3.64 o
   1   4  10      371.22      419.87     10.52 o
   2   4  10       44.10       49.74      1.14 o
   3   4  10      593.34      677.00     31.25 o
   4   4  10       38.07       36.07      1.12 o
   5   4  10       55.80       54.78      2.92 o
   6   4  10      908.46      962.32     19.68 o
   7   4  10      505.03      611.07     14.28 o
   8   4  10      693.77      750.10     24.78 o
  10   4  10       79.22       78.26      3.38 o
  -9   5  10       25.95       20.58      2.47 o
  -8   5  10      195.47      190.79      3.14 o
  -7   5  10      176.62      191.83      9.90 o
  -6   5  10      444.48      444.47     13.05 o
  -5   5  10        4.68        6.08      1.08 o
  -4   5  10      466.21      478.68      3.39 o
  -3   5  10     1432.84     1493.36     30.30 o
  -2   5  10      111.60      107.10      2.47 o
  -1   5  10      103.76      108.89      2.83 o
   0   5  10     1391.46     1344.97     22.69 o
   1   5  10      104.44      108.74      3.55 o
   2   5  10      108.90      106.39      2.83 o
   3   5  10     1432.09     1552.04     14.91 o
   4   5  10      465.03      503.53     10.41 o
   5   5  10        4.87        5.38      0.73 o
   6   5  10      445.39      443.63     17.19 o
   7   5  10      173.35      204.44      3.46 o
   8   5  10      192.79      184.08      6.89 o
   9   5  10       27.16       22.43      1.19 o
  -9   6  10       60.22       49.01      3.53 o
  -8   6  10       77.34       74.77      3.33 o
  -7   6  10      294.94      304.92     14.38 o
  -6   6  10      693.89      796.96     19.81 o
  -5   6  10       56.51       62.43      8.05 o
  -4   6  10     1027.27     1087.35     25.51 o
  -3   6  10      455.64      443.11      6.81 o
  -2   6  10      275.73      308.56     12.82 o
  -1   6  10      450.47      522.33     13.39 o
   0   6  10       17.52       14.26      1.55 o
   1   6  10      456.01      509.89     13.03 o
   2   6  10      277.79      300.17     15.08 o
   3   6  10      463.44      449.08     10.36 o
   4   6  10     1036.99     1079.18     19.18 o
   5   6  10       54.91       52.11      3.41 o
   6   6  10      695.45      788.23     20.82 o
   7   6  10      294.36      313.65      7.91 o
   8   6  10       76.14       74.92      2.05 o
   9   6  10       61.08       53.88      2.21 o
  -8   7  10       49.15       41.15      5.14 o
  -7   7  10       31.84       33.32      2.12 o
  -6   7  10        7.50        9.36      1.84 o
  -5   7  10      197.67      219.73      4.13 o
  -4   7  10     1288.47     1386.93     43.88 o
  -3   7  10       80.78       82.46      8.20 o
  -2   7  10       69.59       71.82      3.50 o
  -1   7  10      351.76      343.01      5.92 o
   0   7  10      312.47      312.09     10.24 o
   1   7  10      358.58      344.21      4.15 o
   2   7  10       72.64       69.90      2.68 o
   3   7  10       78.55       72.37      4.10 o
   4   7  10     1296.81     1416.70     16.58 o
   5   7  10      199.60      212.39      4.53 o
   6   7  10        7.22        6.89      1.19 o
   7   7  10       31.30       30.58      1.46 o
   8   7  10       50.57       54.30      1.66 o
  -7   8  10        1.06        1.51      0.42 o
  -6   8  10      267.05      296.23     11.29 o
  -5   8  10      165.11      182.14     10.48 o
  -4   8  10      148.62      163.50      3.41 o
  -3   8  10      275.60      294.89      3.58 o
  -2   8  10     1338.15     1452.01     18.41 o
   0   8  10      376.04      436.91     17.01 o
   1   8  10      519.28      494.63      8.09 o
   2   8  10     1343.32     1473.02     44.46 o
   3   8  10      271.47      309.11     12.89 o
   4   8  10      148.97      164.30     11.02 o
   5   8  10      161.28      159.79      5.91 o
   6   8  10      272.61      296.94      5.17 o
   7   8  10        1.29        0.70      0.37 o
  -6   9  10      288.89      324.77      6.38 o
  -5   9  10       97.20       86.48     10.73 o
  -4   9  10       22.38       20.33      3.61 o
  -3   9  10      265.34      266.64     20.11 o
  -2   9  10      255.42      286.11      8.67 o
  -1   9  10      527.41      572.95     22.11 o
   0   9  10        1.95       -1.57      2.30 o
   1   9  10      522.33      637.40     21.27 o
   2   9  10      255.04      295.41     11.44 o
   3   9  10      260.36      264.97      4.51 o
   4   9  10       23.40       22.56      2.43 o
   5   9  10       98.65       81.84      3.06 o
   6   9  10      291.45      308.12      5.09 o
  -5  10  10       10.62        6.79      3.25 o
  -4  10  10       33.84       33.86      1.59 o
  -2  10  10      200.39      200.86      3.45 o
  -1  10  10       50.35       51.22      1.72 o
   0  10  10      103.01      124.60     15.11 o
   1  10  10       50.05       52.72      6.07 o
   2  10  10      202.85      205.61     13.73 o
   3  10  10       48.18       52.63      3.71 o
   4  10  10       33.47       31.46      1.87 o
   5  10  10       10.10        8.01      1.04 o
  -1  11  10       47.31       47.95      2.42 o
   0  11  10       38.97       29.49      1.26 o
   1  11  10       46.82       40.35      1.48 o
   2  11  10       59.10       65.94      3.27 o
   3  11  10       34.44       29.18      1.26 o
   1   0  11        4.63        2.93      0.43 o
   3   0  11        1.30        3.20      0.53 o
   4   0  11        9.28       13.62      1.40 o
   5   0  11       26.46       33.02      1.46 o
   6   0  11      211.36      213.28      6.82 o
   7   0  11      383.33      433.60     15.19 o
   8   0  11       16.05       12.87      3.29 o
   9   0  11       42.84       34.73      2.48 o
  10   0  11      155.71      135.87      3.31 o
 -10   1  11       51.26       55.04      7.11 o
  -9   1  11      122.88      143.46      3.90 o
  -8   1  11      124.37      114.36      5.25 o
  -7   1  11        5.41        5.93      1.09 o
  -6   1  11       37.37       35.60      1.04 o
  -5   1  11      865.91      943.14     12.96 o
  -4   1  11      127.38      124.95      3.94 o
  -3   1  11     1239.97     1190.15     13.63 o
  -2   1  11     1438.19     1349.74      9.97 o
  -1   1  11     1193.55     1127.44     18.69 o
   0   1  11     1104.61     1079.64     17.08 o
   1   1  11     1191.36     1064.43      8.15 o
   2   1  11     1450.34     1393.59     10.86 o
   3   1  11     1251.60     1250.28     14.07 o
   4   1  11      130.97      133.32      4.41 o
   5   1  11      863.64      936.54     24.62 o
   6   1  11       38.05       34.41      1.76 o
   7   1  11        4.63        3.85      0.96 o
   8   1  11      124.92      118.05      3.69 o
   9   1  11      123.60      121.74      2.80 o
  10   1  11       52.86       53.33      1.46 o
 -10   2  11      119.20      112.48      3.51 o
  -9   2  11      180.54      200.21      4.37 o
  -8   2  11      103.90      105.78      5.50 o
  -7   2  11        5.28        4.95      1.20 o
  -6   2  11      204.07      210.01      4.82 o
  -5   2  11      304.23      357.76      3.68 o
  -4   2  11      859.14      878.82     13.90 o
  -3   2  11       57.94       70.38      1.73 o
  -2   2  11       23.58       32.39      1.72 o
  -1   2  11      989.86     1101.73     14.35 o
   0   2  11      184.81      230.34      3.12 o
   1   2  11     1000.80     1130.99     15.38 o
   2   2  11       24.16       36.04      3.90 o
   3   2  11       56.50       66.46      3.19 o
   4   2  11      855.91      890.79     14.39 o
   5   2  11      305.66      348.31      4.36 o
   6   2  11      203.11      210.70      2.91 o
   7   2  11        6.21        5.23      1.12 o
   8   2  11      101.31      106.97      4.59 o
   9   2  11      182.61      194.25      2.81 o
  10   2  11      119.15      107.66      7.63 o
  -9   3  11      138.08      127.21      3.58 o
  -8   3  11      426.00      421.97      8.41 o
  -7   3  11      161.35      171.50      4.43 o
  -6   3  11      312.51      369.36      6.52 o
  -5   3  11      524.63      540.22      9.03 o
  -4   3  11       11.60       14.80      1.32 o
  -3   3  11      106.65      113.37      2.99 o
  -2   3  11      145.12      127.51      4.00 o
  -1   3  11     2364.31     2071.45     60.85 o
   0   3  11      567.41      587.72     15.26 o
   1   3  11     2364.17     2100.52     44.70 o
   2   3  11      148.36      139.55      2.90 o
   3   3  11      108.63      116.56      5.36 o
   4   3  11       11.54       20.00      2.49 o
   5   3  11      528.77      568.54     12.38 o
   6   3  11      315.80      371.56      9.01 o
   7   3  11      165.50      179.39      4.39 o
   8   3  11      418.88      459.55     13.40 o
   9   3  11      138.09      130.07      6.70 o
  10   3  11        1.00        0.77      1.05 o
  -9   4  11       52.57       50.93      2.93 o
  -8   4  11      126.30      155.63      7.45 o
  -7   4  11       33.89       35.49      2.78 o
  -6   4  11      482.56      523.27     13.38 o
  -5   4  11      540.51      571.32      9.52 o
  -4   4  11      105.26      109.53      2.55 o
  -3   4  11       21.00       40.99      5.71 o
  -2   4  11      593.96      597.62     10.71 o
  -1   4  11     1845.41     1832.05     52.49 o
   0   4  11      367.54      398.87      8.12 o
   1   4  11     1831.48     1769.15     45.13 o
   2   4  11      586.61      580.17      8.53 o
   3   4  11       22.30       53.57      4.55 o
   4   4  11      102.89      106.28      1.93 o
   5   4  11      542.08      585.45      6.60 o
   6   4  11      486.31      564.17     15.03 o
   7   4  11       34.61       39.83      1.85 o
   8   4  11      127.66      158.23      2.67 o
   9   4  11       51.40       46.36      4.43 o
  -9   5  11      196.17      177.83      4.25 o
  -8   5  11      387.23      395.15      4.30 o
  -7   5  11       47.90       50.88      1.67 o
  -6   5  11      776.44      896.66      6.66 o
  -5   5  11      726.10      819.17      6.17 o
  -4   5  11       53.41       51.81      1.74 o
  -3   5  11       50.41       56.02      2.33 o
  -2   5  11      885.69     1030.23     11.45 o
  -1   5  11      682.87      683.49     16.76 o
   0   5  11       23.58       22.25      3.02 o
   1   5  11      686.10      679.30     11.93 o
   2   5  11      885.01     1058.40     27.94 o
   3   5  11       49.70       56.77      1.58 o
   4   5  11       56.64       59.15      1.52 o
   5   5  11      724.24      808.85      5.89 o
   6   5  11      772.62      970.96     15.51 o
   7   5  11       48.05       42.04      1.36 o
   8   5  11      390.24      404.52      4.87 o
   9   5  11      197.86      178.74      5.55 o
  -8   6  11      337.68      355.64     17.43 o
  -7   6  11      135.43      155.30      8.12 o
  -6   6  11      224.40      222.69     10.84 o
  -5   6  11      991.87     1105.21      9.77 o
  -4   6  11     1737.84     1700.54    110.45 o
  -3   6  11      720.91      742.06     12.95 o
  -2   6  11      197.78      222.91      3.35 o
  -1   6  11       95.16       91.59      3.63 o
   0   6  11        9.71       11.47      0.72 o
   1   6  11       95.65       82.87      6.83 o
   2   6  11      198.20      222.87      4.51 o
   3   6  11      724.09      739.06     15.55 o
   4   6  11     1734.02     1778.48     62.86 o
   5   6  11      990.64     1173.78     12.31 o
   6   6  11      221.60      223.60      8.23 o
   7   6  11      133.17      150.69      3.58 o
   8   6  11      335.43      311.54     25.66 o
  -8   7  11      170.44      149.17      3.66 o
  -7   7  11       55.38       49.43      3.08 o
  -6   7  11      123.26      130.94      2.97 o
  -5   7  11      233.16      246.03      4.74 o
  -4   7  11      677.00      783.72     26.53 o
  -3   7  11      138.63      196.05      5.62 o
  -2   7  11      127.40      127.70      5.95 o
  -1   7  11      359.22      404.70      8.26 o
   0   7  11        7.10        9.51      1.21 o
   1   7  11      356.94      391.94     15.99 o
   2   7  11      126.97      121.84      3.25 o
   3   7  11      136.47      175.60      8.93 o
   4   7  11      676.03      759.73     18.35 o
   5   7  11      232.15      241.70      8.02 o
   6   7  11      120.50      127.96      5.92 o
   7   7  11       52.91       37.78      2.40 o
   8   7  11      169.02      149.44      5.40 o
  -7   8  11       54.82       56.94      6.28 o
  -6   8  11       41.43       48.14      2.17 o
  -5   8  11      308.03      337.46      4.04 o
  -4   8  11      117.42      116.81      2.64 o
  -3   8  11       78.49       82.37      2.70 o
  -2   8  11      915.69     1061.87     21.82 o
  -1   8  11      622.96      742.89     17.66 o
   0   8  11     2093.48     1967.87     19.56 o
   2   8  11      909.23     1014.90     18.16 o
   3   8  11       77.40       80.99      5.51 o
   4   8  11      117.92      111.87      4.08 o
   5   8  11      311.51      324.71      6.78 o
   6   8  11       40.24       41.24      0.89 o
   7   8  11       56.14       53.24      1.56 o
  -6   9  11      111.96      119.57      2.83 o
  -5   9  11        9.17       10.45      3.77 o
  -4   9  11       22.92       23.70      2.63 o
  -3   9  11       15.01       17.71      3.97 o
  -2   9  11      197.35      199.68     14.09 o
  -1   9  11      126.31      122.94      2.61 o
   0   9  11     1437.65     1811.05     65.11 o
   1   9  11      128.75      131.05      8.69 o
   2   9  11      201.25      208.65      4.46 o
   3   9  11       14.01       12.25      3.70 o
   4   9  11       21.66       20.47      1.83 o
   5   9  11        9.19        8.73      1.36 o
   6   9  11      116.63      107.21      5.97 o
  -5  10  11       85.00       89.47      3.62 o
  -4  10  11       53.08       58.88      2.00 o
  -3  10  11       59.13       61.53      2.22 o
  -2  10  11       80.71       81.92      4.04 o
  -1  10  11       40.84       41.22      3.14 o
   0  10  11      534.23      534.19      6.68 o
   1  10  11       38.88       42.60      2.89 o
   2  10  11       81.17       84.33      8.93 o
   3  10  11       58.71       48.74      4.30 o
   4  10  11       54.97       52.40      4.06 o
   5  10  11       84.60       63.77      3.67 o
  -1  11  11       36.06       43.49      1.94 o
   0  11  11       65.92       46.12      2.04 o
   1  11  11       35.50       39.18      1.88 o
   2  11  11       59.55       49.87      2.41 o
   0   0  12      511.81      582.46      9.03 o
   1   0  12      117.94      105.39      2.50 o
   2   0  12     1017.84     1077.44     23.08 o
   3   0  12      698.58      681.25      8.98 o
   4   0  12     1061.54     1042.55     29.30 o
   5   0  12       52.46       55.37      1.68 o
   6   0  12       55.19       52.98      2.87 o
   7   0  12      209.19      204.15      3.71 o
   8   0  12        0.05        0.71      0.77 o
   9   0  12       94.65       87.61      5.73 o
  10   0  12       34.73       29.21      2.53 o
 -10   1  12       30.84       27.01      2.15 o
  -9   1  12      112.30       99.51      4.18 o
  -8   1  12       13.90       10.24      2.87 o
  -7   1  12       95.97       94.90      5.47 o
  -6   1  12      211.46      202.14      2.80 o
  -5   1  12      547.83      598.42     12.12 o
  -4   1  12      265.01      267.33      5.55 o
  -3   1  12      553.21      596.99      4.65 o
  -2   1  12      705.66      787.48     13.76 o
  -1   1  12      113.59      130.99      2.92 o
   0   1  12      371.47      441.78      7.67 o
   1   1  12      118.71      135.85      3.46 o
   2   1  12      701.17      781.01     11.84 o
   3   1  12      558.35      623.53      7.64 o
   4   1  12      263.48      278.41      4.95 o
   5   1  12      557.22      632.88      4.80 o
   6   1  12      212.20      203.47      5.79 o
   7   1  12       95.11       98.06      2.73 o
   8   1  12       13.36       10.32      1.66 o
   9   1  12      112.05      105.31      5.08 o
  10   1  12       30.03       20.25      3.97 o
 -10   2  12        1.75        1.08      0.77 o
  -9   2  12      212.21      198.67      5.16 o
  -8   2  12       85.41       85.39      7.77 o
  -7   2  12      441.01      428.75     11.43 o
  -6   2  12      253.14      282.49     13.44 o
  -5   2  12      100.34      120.68      4.72 o
  -4   2  12      303.26      329.30      6.65 o
  -3   2  12      434.07      442.60     10.62 o
  -2   2  12      207.34      198.05      7.01 o
  -1   2  12      909.13      854.81     13.20 o
   0   2  12       36.71       42.74      2.14 o
   1   2  12      910.67      844.22     22.87 o
   2   2  12      202.90      202.27      5.53 o
   3   2  12      433.21      449.86      8.49 o
   4   2  12      305.00      347.63      9.85 o
   5   2  12      100.32      123.97      4.76 o
   6   2  12      251.13      291.83     12.58 o
   7   2  12      440.84      435.25     16.79 o
   8   2  12       89.00       79.61      4.01 o
   9   2  12      211.23      195.27      4.87 o
  10   2  12        1.74        0.84      0.67 o
  -9   3  12       13.74       13.34      3.55 o
  -8   3  12      196.32      192.49      5.19 o
  -7   3  12      551.53      597.38     12.91 o
  -6   3  12      222.56      220.63      4.46 o
  -5   3  12      514.14      607.26      7.43 o
  -4   3  12      885.92      987.76     14.04 o
  -3   3  12       77.57      107.45      4.04 o
  -2   3  12      620.03      682.59      6.67 o
  -1   3  12       10.01       10.03      0.88 o
   0   3  12      396.01      399.63     10.09 o
   1   3  12        9.03        9.16      0.75 o
   2   3  12      620.82      669.94     12.30 o
   3   3  12       75.13      113.26      3.58 o
   4   3  12      892.20     1039.08      9.34 o
   5   3  12      520.71      627.30     21.56 o
   6   3  12      219.10      230.53      7.80 o
   7   3  12      558.03      656.70     24.44 o
   8   3  12      192.53      202.98     10.05 o
   9   3  12       13.52        9.26      1.91 o
  -9   4  12       36.56       33.91      1.41 o
  -7   4  12      709.27      753.68     16.11 o
  -6   4  12     1079.47     1211.14     10.48 o
  -5   4  12      237.79      283.03      4.85 o
  -4   4  12       91.32       97.64      1.83 o
  -3   4  12       55.12       57.20      2.25 o
  -2   4  12     1990.46     1908.48     24.90 o
  -1   4  12      337.51      378.18     12.60 o
   0   4  12      125.60      141.30      3.87 o
   1   4  12      340.44      393.00     10.26 o
   2   4  12     1995.19     1760.71     51.30 o
   3   4  12       55.07       54.91      2.01 o
   4   4  12       94.39      107.67      2.72 o
   5   4  12      239.54      292.67      4.90 o
   6   4  12     1070.10     1208.99     20.22 o
   7   4  12      711.40      813.78     16.88 o
   8   4  12      128.88      124.30      2.70 o
   9   4  12       37.14       36.57      4.57 o
  -8   5  12      101.94      106.34      3.64 o
  -7   5  12       17.25       17.44      3.71 o
  -6   5  12      693.21      789.73     22.88 o
  -5   5  12      104.24      107.01      3.50 o
  -4   5  12      327.55      350.19     14.48 o
  -3   5  12      333.63      372.79      4.21 o
  -2   5  12      197.19      219.82     10.07 o
  -1   5  12      146.56      158.76      3.97 o
   0   5  12       23.92       30.82      3.34 o
   1   5  12      147.49      177.91      4.91 o
   2   5  12      195.82      230.57      5.90 o
   3   5  12      331.70      369.52      3.21 o
   4   5  12      320.43      338.64      2.55 o
   5   5  12      104.51      107.22      2.07 o
   6   5  12      686.32      764.09     14.77 o
   7   5  12       16.40       16.86      2.07 o
   8   5  12       98.74       95.47      7.44 o
   9   5  12      130.25      111.26     10.82 o
  -8   6  12        0.86        0.59      0.50 o
  -7   6  12        6.53        6.84      1.38 o
  -6   6  12       73.53       72.35      4.58 o
  -5   6  12       39.87       43.42      5.27 o
  -4   6  12      560.18      590.02     23.81 o
  -3   6  12      491.65      491.07     11.68 o
  -2   6  12      222.68      224.20      6.05 o
  -1   6  12       56.16       51.37      1.95 o
   0   6  12       91.00       98.34      4.09 o
   1   6  12       57.09       54.65      1.52 o
   2   6  12      224.68      234.60      6.16 o
   3   6  12      492.53      487.99     14.27 o
   4   6  12      554.97      542.08     11.79 o
   5   6  12       42.96       46.87      3.58 o
   6   6  12       73.83       70.33      4.60 o
   7   6  12        6.31        7.82      1.77 o
   8   6  12        0.95        0.88      0.81 o
  -7   7  12       34.61       34.73      2.19 o
  -6   7  12       11.58       11.96      2.89 o
  -5   7  12       15.77       19.07      2.74 o
  -4   7  12      624.55      722.71     11.88 o
  -3   7  12      108.19       94.03      4.44 o
  -2   7  12       21.96       20.79      1.88 o
  -1   7  12      402.74      417.46     24.46 o
   0   7  12      102.54      102.88      2.69 o
   1   7  12      393.98      423.72      8.74 o
   2   7  12       21.35       16.07      1.69 o
   3   7  12      108.23       93.43      5.40 o
   4   7  12      620.87      715.33     12.74 o
   5   7  12       15.89       15.64      1.93 o
   6   7  12       12.32       10.57      1.77 o
   7   7  12       34.92       34.21      1.56 o
   8   7  12       59.98       55.69      2.70 o
  -7   8  12       68.33       72.77      3.07 o
  -6   8  12       17.47       20.64      1.29 o
  -5   8  12       28.43       26.80      3.21 o
  -4   8  12      100.15      114.47     11.76 o
  -3   8  12      444.43      470.40      8.22 o
  -2   8  12      396.71      475.23     37.06 o
  -1   8  12      282.61      272.50     10.36 o
   0   8  12      464.18      491.13     48.46 o
   1   8  12      278.96      272.85      7.47 o
   2   8  12      388.94      447.87     11.33 o
   3   8  12      442.59      446.76     23.12 o
   4   8  12      102.91      100.71      3.23 o
   5   8  12       27.21       26.25      1.52 o
   6   8  12       17.89       18.86      0.82 o
   7   8  12       67.29       61.14      2.06 o
  -6   9  12       30.31       25.36      1.37 o
  -5   9  12        0.48        0.48      0.61 o
  -4   9  12        3.04        3.78      1.44 o
  -2   9  12      155.21      160.57      3.93 o
  -1   9  12      101.81       95.00      2.11 o
   0   9  12       12.80       12.27      2.67 o
   1   9  12       99.87       93.66      6.10 o
   2   9  12      153.17      175.73      3.30 o
   3   9  12      168.86      181.08      3.88 o
   4   9  12        3.24        3.01      0.73 o
   5   9  12        1.12        0.93      0.46 o
   6   9  12       29.30       20.39      1.44 o
  -4  10  12      171.68      181.14      3.77 o
  -3  10  12       35.99       32.19      1.09 o
  -2  10  12      136.02      144.77      5.54 o
   0  10  12      281.15      276.55      8.15 o
   1  10  12      518.57      549.41     12.46 o
   2  10  12      133.01      142.39     17.47 o
   3  10  12       36.90       40.55      3.48 o
   4  10  12      172.87      164.62      6.25 o
  -1  11  12      287.40      309.78      3.95 o
   0  11  12       56.27       59.77      2.96 o
   1  11  12      284.35      252.85      4.92 o
   1   0  13       73.94       76.15      2.17 o
   2   0  13        6.63        6.39      0.83 o
   3   0  13       96.42       82.91      2.60 o
   4   0  13      280.39      267.38      9.30 o
   5   0  13       10.04        6.50      2.45 o
   6   0  13       30.81       32.46      1.73 o
   7   0  13      570.18      590.77      5.64 o
   8   0  13       56.42       39.80      1.94 o
   9   0  13      174.45      122.09      2.85 o
  10   0  13      158.67      131.41      5.18 o
 -10   1  13        5.14        2.10      0.72 o
  -9   1  13      302.52      286.59      6.63 o
  -8   1  13      214.85      206.85      5.16 o
  -7   1  13       48.96       44.78      2.75 o
  -6   1  13      218.09      250.55      6.52 o
  -5   1  13      143.19      149.97      5.01 o
  -4   1  13      144.12      151.58      5.17 o
  -3   1  13       66.05       68.42      4.19 o
  -2   1  13      434.87      452.31     11.94 o
  -1   1  13      110.87       98.03      1.83 o
   0   1  13      491.65      501.26      8.99 o
   1   1  13      110.79       98.03      2.63 o
   2   1  13      444.67      467.97     12.61 o
   3   1  13       65.36       70.52      2.90 o
   4   1  13      146.15      159.56      7.25 o
   5   1  13      145.16      160.03      4.03 o
   6   1  13      225.59      268.02      6.59 o
   7   1  13       49.02       40.86      3.19 o
   8   1  13      214.67      226.91     12.94 o
   9   1  13      299.88      285.19     12.81 o
  -9   2  13       13.74       14.52      3.42 o
  -8   2  13      217.72      194.83      4.80 o
  -7   2  13      136.33      144.22      3.99 o
  -6   2  13       45.92       41.17      2.26 o
  -5   2  13      980.93     1071.68     20.08 o
  -4   2  13      203.54      215.80      3.66 o
  -3   2  13     1759.29     1664.50     34.90 o
  -2   2  13      331.83      346.02      8.07 o
  -1   2  13      219.73      223.40      4.50 o
   0   2  13     1389.29     1244.19     35.26 o
   1   2  13      219.66      222.73      5.79 o
   2   2  13      337.00      376.70      5.16 o
   3   2  13     1766.47     1579.92     40.15 o
   4   2  13      201.13      218.64      3.69 o
   5   2  13      974.48     1058.57     23.38 o
   6   2  13       43.07       34.21      2.82 o
   7   2  13      138.02      154.11      3.25 o
   8   2  13      217.12      212.57      2.86 o
   9   2  13       13.49       12.57      2.66 o
  -9   3  13      110.91      106.43      3.10 o
  -8   3  13      407.39      419.17      6.48 o
  -7   3  13      476.18      489.49     22.69 o
  -6   3  13       82.08       90.56      2.94 o
  -5   3  13       62.18       70.75      3.98 o
  -4   3  13      292.64      295.36      7.15 o
  -3   3  13      799.46      783.61     14.88 o
  -2   3  13      345.95      382.85      3.79 o
  -1   3  13       97.27       98.80      2.31 o
   0   3  13     1091.36     1072.16      8.95 o
   1   3  13       98.59       95.89      3.99 o
   2   3  13      354.34      398.97      8.06 o
   3   3  13      799.67      837.82     29.13 o
   4   3  13      297.93      321.76      6.09 o
   5   3  13       57.20       69.15      3.47 o
   6   3  13       81.40       87.72      3.20 o
   7   3  13      466.87      499.71     21.03 o
   8   3  13      405.63      443.13     10.75 o
   9   3  13      108.38       99.08      8.90 o
  -8   4  13        6.43        3.88      0.82 o
  -7   4  13     1034.64     1112.39     36.18 o
  -6   4  13      389.12      413.34     15.63 o
  -5   4  13      239.85      243.47      4.58 o
  -4   4  13      706.25      770.81      5.91 o
  -3   4  13      314.55      333.02      5.50 o
  -2   4  13       16.94       12.36      0.95 o
  -1   4  13      820.85      917.85     17.22 o
   0   4  13      624.94      686.48     20.40 o
   1   4  13      819.24      934.76     20.34 o
   2   4  13       16.96       12.99      1.13 o
   3   4  13      312.40      344.88      6.46 o
   4   4  13      706.74      777.30     19.64 o
   5   4  13      233.94      240.69      4.55 o
   6   4  13      391.35      407.62     12.22 o
   7   4  13     1034.77     1083.97     47.17 o
   8   4  13        7.13        4.88      1.14 o
   9   4  13       51.46       46.69      4.68 o
  -8   5  13      136.45      134.92      3.59 o
  -7   5  13      199.02      212.73      5.07 o
  -6   5  13       10.65       15.07      1.46 o
  -5   5  13      247.78      268.39     11.40 o
  -4   5  13       39.25       40.13      2.52 o
  -3   5  13       25.67       26.99      0.97 o
  -2   5  13       32.16       30.81      1.40 o
  -1   5  13      486.13      475.94      7.69 o
   0   5  13      703.37      769.73     10.03 o
   1   5  13      493.88      470.56      8.18 o
   2   5  13       31.90       32.17      1.25 o
   3   5  13       24.17       26.96      1.93 o
   4   5  13       37.40       34.63      1.02 o
   5   5  13      246.82      263.88      4.98 o
   6   5  13       10.23       10.52      1.39 o
   7   5  13      199.75      210.80      9.87 o
   8   5  13      135.51      129.31      7.95 o
  -7   6  13      237.02      230.58     12.57 o
  -6   6  13       66.26       84.47      2.50 o
  -5   6  13      480.72      539.54      7.01 o
  -4   6  13      417.55      486.96     27.76 o
  -3   6  13       91.55      104.49      3.08 o
  -2   6  13      496.63      532.39     15.66 o
  -1   6  13      302.65      348.02      9.12 o
   0   6  13      834.95      917.23     12.10 o
   1   6  13      303.26      351.14      8.33 o
   2   6  13      502.91      512.53     13.09 o
   3   6  13       93.33      104.73      4.10 o
   4   6  13      417.00      504.99      7.85 o
   5   6  13      471.34      504.47      8.20 o
   6   6  13       66.07       76.63      1.78 o
   7   6  13      238.16      248.54      3.49 o
   8   6  13       33.38       27.10      2.55 o
  -7   7  13        8.84       13.19      1.41 o
  -6   7  13       20.59       13.72      3.26 o
  -5   7  13       18.73       23.14      3.49 o
  -4   7  13      175.12      197.21      7.00 o
  -3   7  13      803.31      836.46     13.84 o
  -2   7  13      124.66      119.04      5.31 o
  -1   7  13      329.65      332.02      6.12 o
   0   7  13      272.10      317.97     12.78 o
   1   7  13      326.25      348.70      4.54 o
   2   7  13      124.47      117.37      3.99 o
   3   7  13      804.68      824.05     32.86 o
   4   7  13      170.06      178.63      3.27 o
   5   7  13       19.10       19.45      1.33 o
   6   7  13       19.22       11.16      1.18 o
   7   7  13        9.25        6.83      1.44 o
  -6   8  13       25.32       27.76      2.22 o
  -5   8  13       22.29       20.49      4.02 o
  -4   8  13      259.40      272.57      4.80 o
  -3   8  13      104.10      112.60      4.23 o
  -2   8  13      287.82      285.42     21.12 o
  -1   8  13      120.16      126.24      4.35 o
   0   8  13       28.56       27.03      1.71 o
   1   8  13      118.88      150.04      6.63 o
   2   8  13      290.24      294.35      5.48 o
   3   8  13      106.52      100.17      3.10 o
   4   8  13      257.80      255.60      5.18 o
   5   8  13       21.98       20.55      0.80 o
   6   8  13       23.89       17.91      4.78 o
  -5   9  13       20.23       15.78      1.46 o
  -4   9  13       48.16       59.51      2.33 o
  -2   9  13       16.53       19.68      3.81 o
  -1   9  13      573.18      622.68     12.82 o
   0   9  13       60.00       50.39      3.15 o
   1   9  13      575.87      651.59     14.25 o
   2   9  13       15.61       28.15      6.78 o
   3   9  13      127.55      118.05      8.77 o
   4   9  13       50.04       58.29      1.81 o
   5   9  13       19.17        9.82      2.68 o
  -3  10  13       23.20       29.53      2.18 o
  -2  10  13      251.99      235.76      4.55 o
  -1  10  13      177.52      197.12      5.40 o
   0  10  13      177.59      177.47      3.71 o
   1  10  13      177.83      195.89      8.12 o
   2  10  13      259.71      275.49      6.92 o
   3  10  13       23.63       31.49      2.26 o
   4  10  13       19.23       13.59      4.15 o
   0   0  14      297.68      320.21      5.15 o
   1   0  14      262.82      281.91      3.08 o
   2   0  14      655.01      665.21      6.40 o
   3   0  14     1513.85     1322.94     17.47 o
   4   0  14      746.66      930.79     21.15 o
   5   0  14      372.92      386.22     10.13 o
   6   0  14      438.10      460.77      3.86 o
   7   0  14        0.11        0.45      0.55 o
   8   0  14       73.19       71.50      3.93 o
   9   0  14      227.63      225.18      6.05 o
  -9   1  14        3.34        3.17      0.82 o
  -8   1  14      183.34      179.07      5.25 o
  -7   1  14      385.88      445.08     12.19 o
  -6   1  14      191.64      193.17      2.76 o
  -5   1  14      111.19      125.94      3.57 o
  -4   1  14       18.89       20.31      0.97 o
  -3   1  14      253.08      284.60      4.23 o
  -2   1  14      113.57      112.30      5.91 o
  -1   1  14      140.15      157.17      2.60 o
   0   1  14        7.97       10.24      1.81 o
   1   1  14      141.25      163.26      4.59 o
   2   1  14      112.01      114.36      2.27 o
   3   1  14      250.22      273.85      4.68 o
   4   1  14       17.13       20.69      1.20 o
   5   1  14      108.22      126.86      4.78 o
   6   1  14      191.15      196.92      4.89 o
   7   1  14      373.68      411.41      4.73 o
   8   1  14      180.28      188.18      2.78 o
   9   1  14        3.05        2.21      0.95 o
  -9   2  14      103.25      107.39      3.02 o
  -8   2  14      677.85      680.08      8.92 o
  -7   2  14      194.69      181.05      3.22 o
  -6   2  14      372.18      398.78      5.70 o
  -5   2  14       98.22      113.31      4.11 o
  -4   2  14      302.77      298.86      7.12 o
  -3   2  14      306.21      312.44      7.48 o
  -2   2  14      323.23      356.27      6.15 o
  -1   2  14      199.46      222.58      5.17 o
   0   2  14      362.32      384.32      3.96 o
   1   2  14      202.02      217.96     10.02 o
   2   2  14      325.54      361.59     10.53 o
   3   2  14      306.55      339.22      6.36 o
   4   2  14      303.12      304.62     13.85 o
   5   2  14       99.07      123.00     12.87 o
   6   2  14      365.58      418.01      9.75 o
   7   2  14      196.55      194.44      4.08 o
   8   2  14      686.16      699.64      8.26 o
   9   2  14      104.84      105.65      4.14 o
  -8   3  14       72.92       76.89      2.54 o
  -7   3  14       63.55       54.12      3.74 o
  -6   3  14      393.90      476.07     20.01 o
  -5   3  14      915.16      968.90      6.73 o
  -4   3  14      127.45      125.92      2.55 o
  -3   3  14      107.80      115.42      3.51 o
  -2   3  14       42.99       42.16      1.77 o
  -1   3  14       11.36       12.70      1.63 o
   0   3  14      399.38      460.12      5.62 o
   1   3  14       11.69       12.25      1.75 o
   2   3  14       43.05       41.25      2.06 o
   3   3  14      106.75      108.43      3.40 o
   4   3  14      123.94      124.80      2.15 o
   5   3  14      923.00      983.44     12.89 o
   6   3  14      389.77      488.39      8.84 o
   7   3  14       64.91       58.36      1.84 o
   8   3  14       70.38       75.37      1.79 o
   9   3  14      109.33       98.81      3.49 o
  -8   4  14      149.84      141.87      3.82 o
  -7   4  14      245.33      234.92      3.53 o
  -6   4  14      473.25      455.56     15.20 o
  -5   4  14      831.51      841.21      7.57 o
  -4   4  14      126.26      122.69      2.32 o
  -3   4  14       94.90       93.26      2.30 o
  -2   4  14       11.95       14.25      1.39 o
  -1   4  14      201.03      221.24      8.98 o
   0   4  14       65.34       79.22      2.71 o
   1   4  14      200.44      234.30     10.13 o
   2   4  14       12.60       16.15      1.85 o
   3   4  14       93.70       90.59      2.43 o
   4   4  14      126.32      123.88      2.97 o
   5   4  14      827.46      827.71      9.36 o
   6   4  14      467.60      469.44      8.24 o
   7   4  14      248.07      234.67      9.96 o
   8   4  14      152.26      148.66      7.38 o
   9   4  14       86.39       78.56      3.33 o
  -7   5  14      143.70      142.96      3.87 o
  -6   5  14      116.62      123.16      2.56 o
  -5   5  14      107.84      126.31      3.66 o
  -4   5  14      287.46      298.13     30.87 o
  -3   5  14      138.59      160.41      2.99 o
  -2   5  14      495.97      516.36     14.16 o
  -1   5  14       53.32       61.08      3.13 o
   0   5  14      316.46      304.92     14.97 o
   1   5  14       54.02       59.73      1.68 o
   2   5  14      484.97      524.84      7.40 o
   3   5  14      140.68      172.25      4.33 o
   4   5  14      290.64      312.42      6.00 o
   5   5  14      108.40      129.19      2.26 o
   6   5  14      116.96      121.19      2.87 o
   7   5  14      141.53      123.37      6.06 o
   8   5  14       34.59       36.58      2.86 o
  -7   6  14        7.19        5.21      2.38 o
  -6   6  14       95.95      102.00      2.33 o
  -5   6  14      314.23      336.77     16.46 o
  -4   6  14      324.65      345.93      5.69 o
  -3   6  14       92.34      106.16      3.41 o
  -2   6  14      177.69      170.06     10.20 o
  -1   6  14      354.95      364.66      9.42 o
   0   6  14      142.22      134.97      7.41 o
   1   6  14      355.40      362.01      3.37 o
   2   6  14      177.24      170.34      3.39 o
   3   6  14       91.49      108.56      2.60 o
   4   6  14      324.79      326.86     15.19 o
   5   6  14      311.42      310.22      5.78 o
   6   6  14      100.09      101.70      6.00 o
   7   6  14        7.39        7.93      1.03 o
   8   6  14        2.15        1.92      0.75 o
  -7   7  14       59.75       61.70      1.84 o
  -6   7  14       84.12       86.01      3.36 o
  -5   7  14      243.21      288.52      5.49 o
  -4   7  14       28.19       36.70      2.49 o
  -3   7  14       29.31       36.61      3.33 o
  -2   7  14      104.06       93.01      3.72 o
  -1   7  14       91.35       94.58      4.51 o
   0   7  14        8.95       13.98      1.70 o
   1   7  14       95.27      103.50      2.54 o
   2   7  14      105.13       95.14      3.38 o
   3   7  14       28.50       29.86      1.14 o
   4   7  14       27.71       27.28      1.40 o
   5   7  14      240.50      259.77      7.16 o
   6   7  14       83.94       86.42      3.28 o
   7   7  14       59.51       55.87      5.66 o
  -6   8  14       32.52       33.61      2.43 o
  -5   8  14       98.87      110.54      3.38 o
  -4   8  14       19.81       17.62      1.67 o
  -3   8  14       30.41       35.82      2.39 o
  -2   8  14       43.07       52.03      2.83 o
  -1   8  14      123.58      126.70     10.35 o
   0   8  14       53.20       56.40      3.29 o
   1   8  14      123.50      126.63      4.40 o
   2   8  14       42.77       49.14      3.07 o
   3   8  14       30.97       24.57      1.35 o
   4   8  14       20.25       14.68      1.80 o
   5   8  14       97.52       93.23      2.78 o
   6   8  14       32.14       27.78      2.35 o
  -5   9  14        1.77        1.45      1.44 o
  -4   9  14       34.00       28.61      3.09 o
  -3   9  14       26.96       25.83      1.87 o
  -2   9  14       32.94       30.64      2.32 o
  -1   9  14       73.09       77.52      2.20 o
   0   9  14       81.61       83.26      5.72 o
   1   9  14       74.73       79.15      3.33 o
   2   9  14       33.14       33.68      1.60 o
   3   9  14       28.88       26.07      3.63 o
   4   9  14       31.52       25.29      1.72 o
   5   9  14        1.56        1.65      1.00 o
  -1  10  14      150.81      155.95      4.60 o
   0  10  14      319.70      337.15      6.52 o
   1  10  14      150.49      156.64     19.89 o
   2  10  14       29.90       22.95      4.41 o
   3  10  14       50.91       43.73      1.68 o
   1   0  15       83.08       81.42      1.87 o
   2   0  15      105.83       93.75      2.67 o
   3   0  15      123.49       99.90      6.01 o
   4   0  15       12.16       30.92      4.16 o
   5   0  15      779.90      854.34     14.65 o
   6   0  15       19.87       21.21      0.89 o
   7   0  15      108.15      117.07      3.46 o
   8   0  15      153.07      153.18     13.43 o
   9   0  15        2.22        1.67      1.04 o
  -9   1  15        1.83        2.11      1.00 o
  -8   1  15      203.16      202.02      5.15 o
  -7   1  15      186.21      176.85      7.75 o
  -6   1  15        3.18        2.26      0.55 o
  -5   1  15       14.71       11.92      1.14 o
  -4   1  15      680.10      730.10      9.48 o
  -3   1  15      806.67      836.70     10.18 o
  -2   1  15      298.98      278.31      5.04 o
  -1   1  15      125.09      119.03      3.26 o
   0   1  15       37.19       40.22      1.22 o
   1   1  15      126.49      117.74      1.50 o
   2   1  15      307.02      278.30      6.17 o
   3   1  15      804.59      849.06     29.15 o
   4   1  15      668.90      729.24     16.32 o
   5   1  15       14.08       12.17      1.34 o
   6   1  15        2.48        1.98      0.45 o
   7   1  15      187.74      176.79      3.79 o
   8   1  15      206.07      227.06     15.94 o
   9   1  15        1.40        1.63      0.98 o
  -7   2  15      441.43      452.94      8.52 o
  -6   2  15      202.18      214.07      6.75 o
  -5   2  15      805.26      885.50     27.68 o
  -4   2  15     1554.15     1609.56     12.38 o
  -3   2  15      257.29      264.14      6.94 o
  -2   2  15     1653.65     1645.59     18.97 o
  -1   2  15      229.03      201.95      4.68 o
   0   2  15       16.08       16.06      1.37 o
   1   2  15      233.18      213.95      6.60 o
   2   2  15     1643.94     1601.81     46.27 o
   3   2  15      263.28      294.79      5.76 o
   4   2  15     1562.08     1481.52     45.73 o
   5   2  15      803.15      890.89     24.14 o
   6   2  15      207.29      220.25      5.47 o
   7   2  15      437.93      459.41     10.43 o
   8   2  15      119.06      102.43      7.48 o
   9   2  15      191.78      181.08      3.76 o
  -8   3  15       19.48       14.30      2.90 o
  -7   3  15      209.83      196.10     14.58 o
  -6   3  15       87.27       69.54      2.16 o
  -5   3  15      126.70      145.68     12.05 o
  -4   3  15       81.34       71.63      3.26 o
  -3   3  15      905.33      952.87     18.52 o
  -2   3  15      130.42      139.45      6.68 o
  -1   3  15     1723.38     1502.05     19.82 o
   0   3  15      112.93      107.46      2.57 o
   1   3  15     1723.16     1591.40     20.32 o
   2   3  15      128.41      151.82      2.34 o
   3   3  15      902.76     1048.99     12.67 o
   4   3  15       82.10       70.90      1.42 o
   5   3  15      128.39      153.37      3.56 o
   6   3  15       88.18       70.74      2.13 o
   7   3  15      209.59      221.12      3.99 o
   8   3  15       19.74       17.68      1.13 o
  -7   4  15      346.54      364.49      7.91 o
  -6   4  15      245.55      249.21      6.28 o
  -5   4  15      766.72      762.36     53.84 o
  -4   4  15       25.25       27.19      1.47 o
  -3   4  15      284.09      336.47     12.14 o
  -2   4  15       33.53       34.93      2.57 o
  -1   4  15      126.88      140.24      9.06 o
   0   4  15      419.80      462.70     15.92 o
   1   4  15      128.16      149.27      3.65 o
   2   4  15       33.20       34.09      2.93 o
   3   4  15      286.59      363.04      5.03 o
   4   4  15       25.13       23.55      2.70 o
   5   4  15      758.20      825.96     19.65 o
   6   4  15      246.47      242.46     10.36 o
   7   4  15      341.48      347.53     16.22 o
   8   4  15       52.90       49.11      2.39 o
  -6   5  15      109.29      137.55      3.26 o
  -5   5  15       13.34       13.17      2.18 o
  -4   5  15      114.83      133.30      5.86 o
  -3   5  15      153.12      150.76      4.92 o
  -2   5  15       52.34       48.59      1.61 o
  -1   5  15      135.64      138.04      2.31 o
   0   5  15       64.31       66.87      1.43 o
   1   5  15      138.36      142.30      3.68 o
   2   5  15       53.65       57.30      1.55 o
   3   5  15      154.00      167.21      2.93 o
   4   5  15      113.88      119.70      2.95 o
   5   5  15       14.37       11.55      1.72 o
   6   5  15      110.17      119.90      5.45 o
   7   5  15      156.89      159.47      3.61 o
   8   5  15       34.90       38.04      6.00 o
  -7   6  15       29.29       32.52      2.45 o
  -6   6  15      258.70      293.55      3.58 o
  -5   6  15       23.10       22.18      1.83 o
  -4   6  15      304.00      337.38      6.52 o
  -3   6  15       87.46       77.64      3.48 o
  -2   6  15       61.86       55.60      4.14 o
  -1   6  15       84.68       73.66     10.13 o
   0   6  15      181.91      163.60      5.80 o
   1   6  15       85.62       64.82      2.56 o
   2   6  15       60.79       58.29      3.65 o
   3   6  15       88.62       75.15      3.64 o
   4   6  15      305.93      330.28      9.37 o
   5   6  15       23.29       23.48      1.03 o
   6   6  15      261.30      291.80     12.61 o
   7   6  15       29.86       26.31      5.13 o
  -6   7  15        0.21        0.24      0.85 o
  -5   7  15      150.02      144.70      3.79 o
  -4   7  15       66.80       78.33      2.51 o
  -3   7  15       47.01       38.03      2.09 o
  -2   7  15       47.66       43.11      1.43 o
  -1   7  15        1.52        3.67      0.60 o
   0   7  15      315.94      378.38     13.91 o
   1   7  15        1.93        2.58      0.62 o
   2   7  15       45.60       44.94      1.44 o
   3   7  15       47.44       34.21      1.36 o
   4   7  15       66.77       65.68      5.32 o
   5   7  15      153.92      134.71      4.25 o
   6   7  15        0.27        0.68      0.72 o
  -5   8  15       74.24       84.68      2.30 o
  -4   8  15        9.18        7.55      3.90 o
  -3   8  15       14.80       15.87      4.26 o
  -2   8  15       30.30       42.50      7.30 o
  -1   8  15      379.25      344.08      5.31 o
   0   8  15        3.96       10.41      2.11 o
   1   8  15      381.83      332.20      7.34 o
   2   8  15       31.45       33.87      2.90 o
   3   8  15       16.26       16.89      0.87 o
   4   8  15        9.80        9.63      0.82 o
   5   8  15       74.22       75.82      1.50 o
  -4   9  15       25.16       19.27      1.15 o
  -3   9  15        0.34        0.61      0.86 o
  -2   9  15       32.68       26.30      1.91 o
  -1   9  15       60.46       67.42      2.85 o
   0   9  15      194.18      203.51     12.14 o
   1   9  15       60.53       69.22      3.83 o
   2   9  15       32.60       33.08      2.50 o
   3   9  15        0.42        1.12      0.81 o
   4   9  15       23.65       16.14      1.80 o
   0  10  15       86.11       67.10      3.00 o
   0   0  16       57.04       62.83      1.87 o
   1   0  16     2862.54     2303.65     21.43 o
   2   0  16     3822.05     3131.78    100.53 o
   3   0  16     1193.36     1303.61     47.84 o
   4   0  16      188.16      213.61      6.00 o
   5   0  16      328.77      351.05     16.55 o
   6   0  16      622.75      616.83     18.71 o
   7   0  16        0.16        2.27      0.92 o
   8   0  16       47.78       43.51      3.17 o
  -8   1  16       19.71       17.91      4.23 o
  -7   1  16       85.33       82.01      1.88 o
  -6   1  16      205.75      178.55     10.51 o
  -5   1  16       86.63       94.34      3.55 o
  -4   1  16      306.01      310.52      6.29 o
  -3   1  16      395.09      410.08      7.19 o
  -2   1  16      486.91      513.23     12.59 o
  -1   1  16       42.96       38.16      1.33 o
   0   1  16     1445.12     1336.96     15.01 o
   1   1  16       39.82       35.46      2.55 o
   2   1  16      482.90      508.74      8.60 o
   3   1  16      386.47      422.56     11.61 o
   4   1  16      307.78      330.49      4.33 o
   5   1  16       86.56       95.89      3.19 o
   6   1  16      205.87      179.52     10.29 o
   7   1  16       90.92       88.08      2.86 o
   8   1  16       18.69       14.68      1.02 o
  -8   2  16      134.50      151.79      4.38 o
  -7   2  16       98.02       93.96      6.47 o
  -6   2  16      349.73      358.77      4.72 o
  -5   2  16       81.88       95.99      7.94 o
  -4   2  16      481.08      486.13      5.95 o
  -3   2  16      441.93      459.40      6.50 o
  -2   2  16      341.58      334.22      7.53 o
  -1   2  16       49.01       37.88      1.92 o
   0   2  16      174.75      178.53      8.97 o
   1   2  16       50.55       40.94      2.16 o
   2   2  16      341.27      334.59     12.64 o
   3   2  16      444.14      451.51     12.79 o
   4   2  16      486.36      525.15     12.79 o
   5   2  16       80.82       89.83      2.32 o
   6   2  16      353.52      351.92     15.04 o
   7   2  16       99.03      105.19      1.62 o
   8   2  16      135.52      142.75      4.60 o
  -8   3  16       84.94       75.36      1.94 o
  -7   3  16        2.23        1.63      0.55 o
  -6   3  16     1301.98     1237.12    182.03 o
  -5   3  16      545.24      596.55     10.04 o
  -4   3  16      646.63      678.04     10.54 o
  -3   3  16      137.43      138.84      5.19 o
  -2   3  16      157.68      150.27      4.27 o
  -1   3  16      428.61      429.46      7.16 o
   0   3  16        0.28       -0.05      0.78 o
   1   3  16      429.46      443.09     17.73 o
   2   3  16      158.02      159.50      3.53 o
   3   3  16      134.36      141.23      5.21 o
   4   3  16      649.80      699.44      7.40 o
   5   3  16      546.33      580.80      7.24 o
   6   3  16     1307.17     1430.28     29.43 o
   7   3  16        2.56        2.42      0.72 o
   8   3  16       87.55       88.62      3.40 o
  -7   4  16       95.75       85.75      2.51 o
  -6   4  16      184.72      214.73      4.87 o
  -5   4  16       99.26      126.09      5.57 o
  -4   4  16      367.95      360.36     16.50 o
  -3   4  16      339.13      345.20      3.86 o
  -2   4  16      125.36      122.59      4.36 o
  -1   4  16      276.65      257.28      9.75 o
   0   4  16        5.66        2.73      0.47 o
   1   4  16      276.33      252.00      6.11 o
   2   4  16      128.11      122.22      4.17 o
   3   4  16      339.13      336.78     12.03 o
   4   4  16      364.28      361.67      6.85 o
   5   4  16       98.11      113.95      3.67 o
   6   4  16      190.47      208.81      4.80 o
   7   4  16       95.11       91.44      1.93 o
   8   4  16      185.26      146.65      9.59 o
  -7   5  16       83.26       76.99      2.12 o
  -6   5  16       15.51       17.88      1.91 o
  -5   5  16       52.55       66.14      3.65 o
  -4   5  16       46.58       51.17      3.34 o
  -3   5  16      654.20      644.27      6.09 o
  -2   5  16      394.12      356.09     12.34 o
  -1   5  16      373.68      383.22      6.56 o
   0   5  16      243.02      329.50      5.93 o
   1   5  16      372.29      378.30      7.05 o
   2   5  16      388.84      380.59     13.85 o
   3   5  16      652.79      644.68      7.99 o
   4   5  16       49.37       55.83      2.54 o
   5   5  16       51.29       58.46      3.78 o
   6   5  16       16.27       16.58      2.64 o
   7   5  16       82.10       79.01      2.09 o
  -6   6  16      233.66      253.94      6.59 o
  -5   6  16      417.35      488.89      7.67 o
  -4   6  16       15.51       13.71      4.52 o
  -3   6  16       64.87       72.44      3.30 o
  -2   6  16      108.06       88.77     10.75 o
  -1   6  16      273.56      230.63      6.69 o
   0   6  16      202.77      158.06      6.65 o
   1   6  16      272.53      232.75      9.07 o
   2   6  16      107.74       81.60      3.48 o
   3   6  16       65.26       66.70      2.11 o
   4   6  16       14.90       13.78      1.19 o
   5   6  16      417.68      439.64      4.40 o
   6   6  16      235.00      264.71      5.68 o
   7   6  16       23.67       18.67      2.91 o
  -6   7  16      218.75      220.88      4.51 o
  -5   7  16        5.92        6.16      2.88 o
  -4   7  16        1.50        2.30      0.94 o
  -3   7  16       73.10       69.53      2.62 o
  -2   7  16       16.88       10.58      1.86 o
  -1   7  16      146.88      138.56      2.72 o
   0   7  16       93.01      123.28      6.79 o
   1   7  16      145.55      138.61      3.03 o
   2   7  16       17.43       10.08      1.54 o
   3   7  16       73.63       63.97      1.98 o
   4   7  16        1.39        1.58      0.44 o
   5   7  16        5.77        4.61      1.02 o
   6   7  16      221.71      218.16      4.66 o
  -5   8  16       53.37       63.68      2.81 o
  -4   8  16       26.88       24.48      2.55 o
  -3   8  16      116.31      128.66      3.81 o
  -2   8  16       28.04       22.80      2.11 o
  -1   8  16      129.91      135.34      2.82 o
   0   8  16        2.80        3.54      1.17 o
   1   8  16      131.28      128.96      3.68 o
   2   8  16       28.88       19.95      2.22 o
   3   8  16      115.81      117.01      6.32 o
   4   8  16       28.11       21.33      1.37 o
  -1   9  16       58.99       56.39      2.70 o
   0   9  16        0.61       -0.01      0.61 o
   1   9  16       58.78       63.46      7.56 o
   2   9  16       74.73      105.52      2.80 o
   3   9  16       32.18       28.85      3.86 o
   1   0  17      775.86      807.75     11.20 o
   2   0  17     2167.81     2050.43     37.27 o
   3   0  17      427.22      448.07      9.69 o
   4   0  17       18.99       22.14      1.04 o
   5   0  17        0.18        1.13      0.57 o
   6   0  17       87.50       86.15      6.80 o
   7   0  17       68.49       64.28      2.84 o
   8   0  17       34.57       32.61      5.82 o
  -8   1  17       36.53       23.15      6.34 o
  -7   1  17      115.76      131.49      2.12 o
  -6   1  17      248.75      252.23      3.60 o
  -5   1  17      153.12      132.99      8.69 o
  -4   1  17      399.39      377.37      9.73 o
  -3   1  17      700.46      749.59     13.45 o
  -2   1  17     1934.56     1715.11     13.38 o
  -1   1  17      143.31      142.89      4.90 o
   0   1  17     1646.36     1497.17     43.41 o
   1   1  17      143.37      146.17      3.10 o
   2   1  17     1923.07     1816.58     61.82 o
   3   1  17      703.14      791.33     12.09 o
   4   1  17      400.23      374.55      6.20 o
   5   1  17      152.79      137.51      2.78 o
   6   1  17      253.51      246.00      3.31 o
   7   1  17      113.54      113.64      1.98 o
   8   1  17       37.95       29.62      1.69 o
  -8   2  17       33.80       34.87      2.53 o
  -7   2  17       39.67       41.67      1.49 o
  -6   2  17       70.22       67.58      2.32 o
  -5   2  17       13.12       15.20      2.91 o
  -4   2  17      345.30      351.71      9.90 o
  -3   2  17       68.71       65.52      1.59 o
  -2   2  17     1217.97     1333.88     38.62 o
  -1   2  17      241.42      247.19      2.58 o
   0   2  17      117.25      115.75      3.62 o
   1   2  17      245.58      240.99      5.80 o
   2   2  17     1228.78     1234.76     21.27 o
   3   2  17       71.50       69.15      3.98 o
   4   2  17      347.29      370.25      6.21 o
   5   2  17       12.92       11.82      1.23 o
   6   2  17       69.72       68.82      2.56 o
   7   2  17       38.31       33.82      2.38 o
   8   2  17       32.44       32.79      1.72 o
  -7   3  17       76.70       70.71      5.37 o
  -6   3  17       31.80       34.54      2.22 o
  -5   3  17      649.07      646.00     58.18 o
  -4   3  17       95.24       92.66      2.88 o
  -3   3  17       30.08       24.28      1.21 o
  -2   3  17      678.57      747.32      6.36 o
  -1   3  17      247.07      282.29     17.39 o
   0   3  17      323.57      312.46     17.49 o
   1   3  17      243.33      264.28     16.11 o
   2   3  17      682.20      751.80      8.86 o
   3   3  17       28.80       23.45      1.42 o
   4   3  17       96.93      100.12      2.29 o
   5   3  17      650.85      656.62     16.98 o
   6   3  17       32.32       32.26      3.06 o
   7   3  17       79.13       76.52      5.05 o
   8   3  17       46.73       44.67      2.08 o
  -7   4  17       83.97       80.82      2.50 o
  -6   4  17        7.82        5.49      2.19 o
  -5   4  17       93.67       99.75      3.89 o
  -4   4  17      178.20      167.80      4.08 o
  -3   4  17      343.05      336.96      5.68 o
  -2   4  17        7.81       11.07      2.22 o
  -1   4  17       60.70       72.57      2.33 o
   0   4  17       93.24      102.87      7.75 o
   1   4  17       61.03       72.62      4.32 o
   2   4  17        7.73       11.57      1.80 o
   3   4  17      341.48      357.83      7.04 o
   4   4  17      181.84      178.90      6.20 o
   5   4  17       89.68       91.48      4.49 o
   6   4  17        8.39        5.50      1.20 o
   7   4  17       85.54       79.16      1.94 o
  -7   5  17      103.21      118.67      2.75 o
  -6   5  17       38.42       42.03      1.91 o
  -5   5  17        1.57        1.26      1.17 o
  -4   5  17      259.22      296.04      6.52 o
  -3   5  17      206.94      213.12      5.17 o
  -2   5  17       39.80       43.52      1.91 o
  -1   5  17       57.46       51.13      1.39 o
   0   5  17       50.25       43.76      1.26 o
   1   5  17       53.94       49.81      1.69 o
   2   5  17       41.02       48.52      4.79 o
   3   5  17      208.44      202.86      2.60 o
   4   5  17      262.40      255.99      8.56 o
   5   5  17        1.94        3.06      0.94 o
   6   5  17       38.33       41.60      1.93 o
   7   5  17      101.20       99.68      6.45 o
  -6   6  17        8.79        8.42      1.35 o
  -5   6  17       28.16       32.31      2.35 o
  -4   6  17      275.23      322.85      5.57 o
  -3   6  17        3.85        4.03      1.42 o
  -2   6  17      125.93      132.46      8.56 o
  -1   6  17      510.64      496.35     28.94 o
   0   6  17       11.59       10.11      1.82 o
   1   6  17      513.29      469.45     11.13 o
   2   6  17      125.23      158.49      4.37 o
   3   6  17        3.55        2.84      0.52 o
   4   6  17      276.18      286.21      5.59 o
   5   6  17       28.88       28.74      3.46 o
   6   6  17        8.30        5.26      1.10 o
  -5   7  17       68.74       74.93      2.14 o
  -4   7  17       36.22       34.73      1.74 o
  -3   7  17       16.11       16.63      1.79 o
  -2   7  17      253.71      268.20     14.21 o
  -1   7  17       59.23       56.00      1.81 o
   0   7  17      146.50       99.00      2.03 o
   1   7  17       60.92       65.76      5.36 o
   2   7  17      257.00      276.24      5.28 o
   3   7  17       15.78       17.23      0.96 o
   4   7  17       37.27       30.00      1.07 o
   5   7  17       69.12       70.87      3.65 o
  -4   8  17       32.68       37.30      2.79 o
  -3   8  17        9.74        4.18      3.09 o
  -2   8  17       55.95       47.14      2.99 o
   0   8  17        0.40        0.31      0.65 o
   2   8  17       57.67       48.96      5.62 o
   3   8  17       10.40        5.94      0.79 o
   4   8  17       32.54       37.02      1.79 o
   0   9  17        5.21        3.87      2.09 o
   1   9  17       24.38       28.33      2.34 o
   2   9  17       84.14       95.07      3.87 o
   0   0  18     2846.34     2337.39     61.54 o
   1   0  18        5.50        5.22      0.77 o
   2   0  18      474.35      503.85      7.71 o
   3   0  18      417.38      449.61     19.86 o
   4   0  18      293.89      283.86      6.90 o
   5   0  18       40.23       40.70      3.03 o
   6   0  18      118.74      122.15      1.40 o
   7   0  18       17.24       22.01      3.92 o
   8   0  18      291.12      276.20      2.51 o
  -8   1  18       48.20       36.06      1.90 o
  -7   1  18      240.07      219.79      4.19 o
  -6   1  18       15.04       16.05      2.02 o
  -5   1  18       89.64       75.82      6.75 o
  -4   1  18      386.52      380.67      9.07 o
  -3   1  18      193.07      198.47      4.72 o
  -2   1  18      146.15      144.69      7.27 o
  -1   1  18      289.33      298.27      9.08 o
   0   1  18     4170.34     3584.01     94.09 o
   1   1  18      287.60      281.16     11.87 o
   2   1  18      151.05      148.00      6.39 o
   3   1  18      194.01      212.75      3.51 o
   4   1  18      382.22      398.20     10.25 o
   5   1  18       89.82       79.69      2.85 o
   6   1  18       13.73       13.51      1.07 o
   7   1  18      235.05      202.18     12.99 o
   8   1  18       49.74       37.92      2.95 o
  -7   2  18      119.07      122.10      3.34 o
  -6   2  18       62.86       64.82      3.32 o
  -5   2  18       32.96       31.82      1.85 o
  -4   2  18      258.49      252.35     15.20 o
  -3   2  18       51.02       53.01      1.81 o
  -2   2  18      216.07      239.12      3.16 o
  -1   2  18       19.89       16.86      1.70 o
   0   2  18      650.22      683.14     10.66 o
   1   2  18       20.33       17.18      1.09 o
   2   2  18      218.69      237.41      6.78 o
   3   2  18       53.66       61.84      2.96 o
   4   2  18      259.77      272.82      5.86 o
   5   2  18       31.97       30.91      1.40 o
   6   2  18       61.83       62.59      1.98 o
   7   2  18      117.32      108.27      4.41 o
  -7   3  18       11.41       14.72      1.32 o
  -6   3  18        2.29        1.51      0.65 o
  -5   3  18      142.22      122.13     10.77 o
  -4   3  18      284.45      290.16     11.95 o
  -3   3  18      366.04      377.05      8.61 o
  -2   3  18      522.75      527.02     15.90 o
  -1   3  18        8.07        9.74      1.93 o
   0   3  18       24.87       31.68      3.90 o
   1   3  18        8.81        9.88      1.66 o
   2   3  18      517.00      541.80      7.30 o
   3   3  18      366.19      372.94      5.19 o
   4   3  18      286.58      290.44      5.77 o
   5   3  18      141.34      133.30      2.10 o
   6   3  18        2.21        1.42      0.52 o
   7   3  18       10.86       13.95      1.27 o
  -6   4  18        8.55        8.77      1.22 o
  -5   4  18      132.37      137.75      3.49 o
  -4   4  18       46.84       41.27      2.81 o
  -3   4  18      124.57      128.45      3.58 o
  -2   4  18       27.09       28.68      3.95 o
  -1   4  18       39.73       37.40      1.57 o
   0   4  18       28.20       25.10      2.25 o
   1   4  18       40.34       39.30      1.45 o
   2   4  18       25.74       23.87      3.21 o
   3   4  18      122.68      125.18      2.62 o
   4   4  18       46.06       38.24      2.19 o
   5   4  18      131.44      126.72      3.82 o
   6   4  18        9.10       14.56      1.05 o
   7   4  18       33.56       27.59      3.59 o
  -6   5  18       18.29       17.60      1.53 o
  -5   5  18      191.31      201.38      4.93 o
  -4   5  18      155.18      152.59      3.63 o
  -3   5  18      104.58      114.74      2.43 o
  -2   5  18       55.41       60.11      3.87 o
  -1   5  18      502.52      464.44      8.08 o
   0   5  18      801.10      827.57     17.45 o
   2   5  18       55.44       59.90      2.53 o
   3   5  18      106.72      103.50      2.99 o
   4   5  18      157.11      144.18      2.45 o
   5   5  18      188.36      198.35      4.45 o
   6   5  18       19.41       17.47      1.09 o
  -5   6  18       13.36        9.64      3.34 o
  -4   6  18      111.43      105.53      3.19 o
  -3   6  18       74.96       65.97      3.20 o
  -2   6  18       82.26       85.43      1.96 o
  -1   6  18      371.19      337.35     17.06 o
   0   6  18       36.17       28.75      1.76 o
   1   6  18      369.30      331.13     13.86 o
   2   6  18       83.82       83.90      6.10 o
   3   6  18       74.31       64.10      1.99 o
   4   6  18      109.13      103.68      1.94 o
   5   6  18       14.71        9.90      1.71 o
   6   6  18       69.15       58.67      2.77 o
  -5   7  18      161.44      160.58      1.96 o
  -4   7  18       86.88       99.25      2.73 o
  -2   7  18      133.87      125.33      2.53 o
  -1   7  18       87.25       74.41      1.34 o
   0   7  18       24.18       16.83      3.58 o
   1   7  18       89.57       76.01      3.72 o
   2   7  18      136.37      124.15      3.39 o
   3   7  18       16.39       18.84      3.06 o
   4   7  18       83.99       90.18      6.90 o
   0   8  18      282.42      229.57      6.00 o
   1   8  18      131.15      127.46     10.91 o
   2   8  18        3.85        2.28      2.08 o
   3   8  18       31.94       30.52      1.71 o
   1   0  19      911.45      849.49     15.44 o
   2   0  19      173.64      189.67      3.51 o
   3   0  19       93.54      107.01      2.97 o
   4   0  19     1239.37     1217.94     82.11 o
   5   0  19        9.22        7.89      1.42 o
   6   0  19      127.66      115.93      3.25 o
   7   0  19       33.83       31.86      2.55 o
  -6   1  19       47.34       43.34      2.16 o
  -5   1  19       69.58       63.86      3.27 o
  -4   1  19       29.58       27.08      2.85 o
  -3   1  19      147.50      150.26      5.79 o
  -2   1  19      669.62      661.52     27.13 o
  -1   1  19        2.43        2.27      0.50 o
   0   1  19     3592.42     3161.55     70.08 o
   1   1  19        1.90        2.23      0.51 o
   2   1  19      673.42      648.93      7.56 o
   3   1  19      145.80      156.66      3.50 o
   4   1  19       29.27       27.41      1.19 o
   5   1  19       69.99       68.04      2.03 o
   6   1  19       47.08       45.92      1.61 o
   7   1  19      205.46      199.55     13.83 o
  -6   2  19      189.36      199.09      4.78 o
  -5   2  19      117.53      115.63      9.35 o
  -4   2  19       94.93       94.68      7.15 o
  -3   2  19      614.92      620.45     13.69 o
  -2   2  19       89.80       87.09      3.74 o
  -1   2  19      159.59      166.57      7.06 o
   0   2  19       78.99       73.76      2.04 o
   1   2  19      158.42      168.39      3.98 o
   2   2  19       92.32       83.41      5.80 o
   3   2  19      620.09      667.41     18.93 o
   4   2  19       91.46      101.46      5.75 o
   5   2  19      119.77      121.14      3.27 o
   6   2  19      192.72      187.38      9.79 o
   7   2  19       12.60        8.15      3.50 o
  -6   3  19       19.35       15.71      3.54 o
  -5   3  19       10.74       10.14      2.99 o
  -4   3  19      148.14      148.46      4.00 o
  -3   3  19      227.74      207.44      3.92 o
  -2   3  19      413.54      442.49      6.81 o
  -1   3  19      315.46      375.45      8.58 o
   0   3  19       58.03       65.47      2.11 o
   1   3  19      311.22      338.79     14.74 o
   2   3  19      417.65      493.55     12.59 o
   3   3  19      231.22      211.73     15.91 o
   4   3  19      152.16      162.76      3.29 o
   5   3  19       10.51        9.26      1.97 o
   6   3  19       19.91       21.15      1.69 o
   7   3  19       38.39       29.02      1.46 o
  -6   4  19       56.26       57.14      1.79 o
  -5   4  19      142.08      149.54      4.04 o
  -4   4  19        9.95       10.94      3.77 o
  -3   4  19      201.06      206.50      3.41 o
  -2   4  19       68.15       71.62      5.10 o
  -1   4  19      361.17      334.58     15.05 o
   0   4  19        7.75       13.50      1.98 o
   1   4  19      366.73      354.54     13.08 o
   2   4  19       69.99       84.71      4.56 o
   3   4  19      198.76      221.35      3.39 o
   4   4  19        9.92        8.84      1.70 o
   5   4  19      143.72      145.28      3.31 o
   6   4  19       56.58       59.76      1.46 o
  -6   5  19      103.01      110.23      4.49 o
  -5   5  19        3.73        3.91      2.30 o
  -4   5  19       44.55       44.86      2.28 o
  -3   5  19      137.06      112.52      2.81 o
  -2   5  19       80.57       70.72      5.09 o
  -1   5  19      460.95      463.79     23.66 o
   0   5  19       17.75       17.09      1.92 o
   1   5  19      467.43      508.89      7.02 o
   2   5  19       80.17       75.56      2.35 o
   3   5  19      136.00      115.18      1.93 o
   4   5  19       46.64       45.26      1.18 o
   5   5  19        3.75        3.97      1.01 o
   6   5  19      106.75      102.22      3.18 o
  -5   6  19      221.46      227.54      2.36 o
  -4   6  19       66.20       57.30      7.83 o
  -3   6  19       76.20       73.06      1.75 o
  -2   6  19        9.97        8.74      0.71 o
  -1   6  19       56.91       53.75      2.38 o
   0   6  19      316.94      352.25     10.63 o
   1   6  19       57.32       49.05      8.65 o
   2   6  19        9.60        8.69      0.88 o
   3   6  19       74.44       76.87      1.63 o
   4   6  19       64.83       58.21      1.29 o
   5   6  19      216.38      216.25      8.16 o
  -4   7  19       50.26       54.54      2.41 o
  -3   7  19       12.86       14.74      1.46 o
  -2   7  19       33.66       28.41      0.72 o
  -1   7  19      251.01      262.02      6.63 o
   0   7  19      112.47      105.63      3.11 o
   1   7  19      250.48      262.34      9.39 o
   2   7  19       34.41       26.85      1.56 o
   3   7  19       13.15       11.57      1.16 o
   0   8  19       18.33       19.71      1.79 o
   1   8  19      177.82      188.40      2.20 o
   2   8  19       39.28       42.28      2.04 o
   0   0  20       76.23       56.75      4.78 o
   1   0  20      510.10      557.16      8.19 o
   2   0  20       96.43       96.48      2.38 o
   3   0  20      364.88      363.48      9.26 o
   4   0  20      269.72      258.53     13.37 o
   5   0  20      120.68       99.53      3.66 o
   6   0  20       84.17       83.04      8.17 o
  -6   1  20       47.52       44.44      6.20 o
  -5   1  20       22.78       16.19      3.01 o
  -4   1  20       79.32       75.02      9.41 o
  -3   1  20      255.45      225.96      5.08 o
  -2   1  20      504.00      531.52     10.20 o
  -1   1  20      357.82      371.89      9.34 o
   0   1  20      687.18      734.24     19.81 o
   1   1  20      361.59      373.23     14.98 o
   2   1  20      494.51      523.69     16.73 o
   3   1  20      256.05      260.28      5.35 o
   4   1  20       77.47       80.50      3.20 o
   5   1  20       22.20       16.85      3.50 o
   6   1  20       47.43       47.38      2.76 o
  -6   2  20       54.91       56.62      2.62 o
  -5   2  20        2.95        3.06      1.35 o
  -4   2  20      270.71      306.06      5.32 o
  -3   2  20       86.57       77.27      5.26 o
  -2   2  20      555.38      591.01     27.08 o
  -1   2  20      144.36      147.76      3.96 o
   0   2  20       26.01       17.72      1.49 o
   1   2  20      141.23      141.60      5.78 o
   2   2  20      557.41      647.45      7.91 o
   3   2  20       88.46       81.70      3.53 o
   4   2  20      272.08      310.34      6.51 o
   5   2  20        3.13        3.98      0.87 o
   6   2  20       53.70       48.47      4.06 o
  -6   3  20       13.63       14.98      1.58 o
  -5   3  20      137.54      146.76      4.28 o
  -4   3  20       68.03       58.95      3.22 o
  -3   3  20      207.27      221.10      7.03 o
  -2   3  20      314.13      354.08      7.85 o
  -1   3  20       92.25      103.87      4.65 o
   0   3  20       10.06       12.15      1.32 o
   1   3  20       93.65       96.62      4.54 o
   2   3  20      310.08      369.58      6.32 o
   3   3  20      204.27      215.28      3.10 o
   4   3  20       68.37       56.13      2.27 o
   5   3  20      133.48      134.21      2.77 o
   6   3  20       13.52       12.34      1.00 o
  -5   4  20      119.11      113.03      3.33 o
  -4   4  20       64.56       58.37      2.42 o
  -3   4  20      141.59      140.33      4.41 o
  -2   4  20       59.38       48.76      2.10 o
  -1   4  20      295.75      287.62     10.33 o
   0   4  20       22.10       23.81      3.37 o
   1   4  20      294.71      313.52      4.83 o
   2   4  20       61.16       54.29      2.13 o
   3   4  20      138.29      143.54      6.82 o
   4   4  20       62.43       50.00      1.70 o
   5   4  20      116.55      115.23      2.96 o
   6   4  20       59.42       40.88      6.57 o
  -5   5  20       41.46       39.66      2.50 o
  -4   5  20        9.79       10.18      2.60 o
  -3   5  20       26.26       24.49      1.69 o
  -2   5  20       34.00       34.19      1.63 o
  -1   5  20      118.95      117.05      3.47 o
   0   5  20      186.64      232.59     11.93 o
   1   5  20      118.43      128.43      2.53 o
   2   5  20       33.65       33.20      1.59 o
   3   5  20       25.76       21.82      1.10 o
   4   5  20        9.65        7.90      1.12 o
   5   5  20       40.42       35.77      2.96 o
  -4   6  20       32.69       26.15      2.43 o
  -3   6  20       31.18       26.74      1.80 o
  -1   6  20      120.70      124.24      8.55 o
   0   6  20       52.12       54.91      4.38 o
   1   6  20      118.47      116.48     14.64 o
   2   6  20       73.82       65.25      1.50 o
   3   6  20       29.29       22.93      1.09 o
   4   6  20       32.93       25.30      1.95 o
   0   7  20       88.59       77.46      2.04 o
   1   7  20       60.16       52.96      1.55 o
   2   7  20        6.89        2.24      2.56 o
   1   0  21       24.42       27.60      2.20 o
   2   0  21        5.21        5.47      0.81 o
   3   0  21      318.37      372.41     10.43 o
   4   0  21        5.35        2.76      0.94 o
   5   0  21       56.91       61.42      1.66 o
  -6   1  21       70.93       57.51      1.70 o
  -5   1  21      226.07      246.31      6.37 o
  -4   1  21       23.86       21.82      2.08 o
  -3   1  21      390.54      423.89      5.23 o
  -2   1  21      147.16      148.18      6.37 o
  -1   1  21      181.19      181.58      2.48 o
   0   1  21       52.04       48.95      2.50 o
   1   1  21      180.23      174.94      4.12 o
   2   1  21      145.93      168.46     13.58 o
   3   1  21      389.80      413.11     16.26 o
   4   1  21       24.04       23.26      1.72 o
   5   1  21      226.17      222.50      4.92 o
  -5   2  21      312.68      301.27      7.51 o
  -4   2  21       54.62       47.05      8.47 o
  -3   2  21       24.20       18.74      4.19 o
  -2   2  21      441.13      481.87     20.26 o
  -1   2  21      108.12      114.07      3.73 o
   0   2  21       50.65       51.48      2.16 o
   1   2  21      112.38      112.19      5.35 o
   2   2  21      443.44      513.58     23.27 o
   3   2  21       23.56       17.61      2.96 o
   4   2  21       53.18       51.90      2.45 o
   5   2  21      310.30      288.08     12.41 o
  -5   3  21       21.24       19.48      2.48 o
  -4   3  21      188.81      180.69      5.04 o
  -3   3  21      280.22      267.72     11.34 o
  -2   3  21      106.64       95.94      2.63 o
  -1   3  21       57.31       54.68      3.52 o
   0   3  21        3.52        2.01      0.57 o
   1   3  21       56.22       55.88      1.90 o
   2   3  21      102.81       95.83      3.69 o
   3   3  21      279.99      295.39     10.50 o
   4   3  21      190.44      196.42      5.57 o
   5   3  21       21.66       18.70      1.69 o
  -5   4  21       16.34       18.33      1.20 o
  -4   4  21       59.84       63.85      2.26 o
  -3   4  21       19.37       17.39      2.34 o
  -2   4  21       13.45       13.40      1.96 o
  -1   4  21       44.39       32.24      1.74 o
   0   4  21       25.31       14.30      1.15 o
   1   4  21       44.23       38.98      1.85 o
   2   4  21       13.17       12.19      2.41 o
   3   4  21       17.97       15.61      0.91 o
   4   4  21       58.39       60.08      1.55 o
   5   4  21       16.03       16.13      2.88 o
  -4   5  21      245.76      218.95     23.37 o
  -3   5  21       28.85       29.28      2.29 o
  -2   5  21       13.14       11.55      0.62 o
  -1   5  21       66.78       59.71      2.42 o
   0   5  21       17.85       20.82      2.94 o
   1   5  21       64.55       62.71      2.03 o
   2   5  21       12.54       10.59      0.82 o
   3   5  21       27.84       29.07      1.39 o
   4   5  21      247.49      234.91     10.70 o
  -2   6  21        1.07        0.13      0.55 o
  -1   6  21       85.76       79.47      2.21 o
   0   6  21       35.12       39.33      1.28 o
   1   6  21       82.89       74.61      2.63 o
   2   6  21        1.31        0.37      0.65 o
   3   6  21        9.80        6.15      0.83 o
   0   0  22      143.81      134.21      3.12 o
   1   0  22        8.44        4.65      0.69 o
   2   0  22       94.50       81.77      5.81 o
   3   0  22      191.17      180.77      6.17 o
   4   0  22       30.53       36.71      5.16 o
   5   0  22      212.48      241.65      5.02 o
  -5   1  22       45.13       38.94      2.53 o
  -4   1  22       38.99       48.14      7.09 o
  -3   1  22      193.85      189.82     21.18 o
  -2   1  22      548.17      523.70      6.98 o
  -1   1  22      509.05      508.41      7.49 o
   0   1  22      534.32      575.39      8.70 o
   1   1  22      513.11      486.69      9.57 o
   2   1  22      553.53      603.62     12.72 o
   3   1  22      192.70      192.76      5.75 o
   4   1  22       38.47       39.65      4.16 o
   5   1  22       46.42       38.78      4.13 o
  -5   2  22        0.04        0.37      0.86 o
  -4   2  22       95.58       94.74      3.54 o
  -3   2  22      260.22      239.31      3.90 o
  -2   2  22      136.66      140.93      4.55 o
  -1   2  22       84.35       89.99      1.88 o
   0   2  22        0.75        0.60      0.46 o
   1   2  22       81.73       85.74      5.59 o
   2   2  22      139.31      152.43      3.63 o
   3   2  22      258.40      246.10      6.81 o
   4   2  22       98.81      107.83      1.91 o
   5   2  22        0.11        0.52      1.03 o
  -4   3  22       90.06       82.96      2.35 o
  -3   3  22       37.00       39.71      3.14 o
  -2   3  22      108.33      103.99      2.83 o
  -1   3  22       27.25       26.89      1.57 o
   0   3  22      125.10      136.33      4.50 o
   1   3  22       27.84       29.88      1.12 o
   2   3  22      109.66      111.46      3.78 o
   3   3  22       37.42       37.27      4.09 o
   4   3  22       87.14       78.29      1.38 o
  -4   4  22      106.92       97.04      7.25 o
  -3   4  22       82.46       95.43      1.87 o
  -2   4  22       15.79       14.24      1.20 o
  -1   4  22       67.18       51.25      1.42 o
   0   4  22        2.86        3.23      0.71 o
   1   4  22       65.82       53.97      2.20 o
   2   4  22       15.41       13.24      1.02 o
   3   4  22       84.22      100.98      2.93 o
   4   4  22      107.52       94.51      5.62 o
  -2   5  22       56.31       58.87      1.77 o
  -1   5  22       31.73       33.72      2.35 o
   0   5  22        1.18        1.33      0.56 o
   1   5  22       31.89       32.28      2.06 o
   2   5  22       56.74       58.16      3.08 o
   3   5  22       22.47       21.02      0.95 o
   1   6  22        0.72        0.31      0.54 o
   1   0  23        0.69        0.70      0.29 o
   2   0  23      124.65      150.76      9.01 o
   3   0  23      196.74      209.75      4.01 o
   4   0  23        1.81        3.84      1.48 o
  -4   1  23        4.45        2.93      1.13 o
  -3   1  23       16.75       16.85      1.10 o
  -2   1  23      144.44      145.67      6.52 o
  -1   1  23      131.05      120.18      7.46 o
   0   1  23       56.62       54.66      1.99 o
   1   1  23      131.38      118.60     11.07 o
   2   1  23      145.50      143.87      6.21 o
   3   1  23       17.38       14.03      0.85 o
   4   1  23        5.11        2.60      0.88 o
  -4   2  23       23.62       18.73      1.15 o
  -3   2  23       45.43       45.54      1.27 o
  -2   2  23       16.20       11.83      1.20 o
  -1   2  23       12.75       13.61      1.12 o
   0   2  23       11.03        9.35      1.39 o
   1   2  23       12.85       13.46      1.88 o
   2   2  23       16.49       14.82      1.10 o
   3   2  23       43.55       47.90      1.10 o
   4   2  23       25.33       26.27      2.80 o
  -3   3  23      232.55      212.10     16.19 o
  -2   3  23      245.54      248.90     10.29 o
  -1   3  23       20.25       18.49      0.69 o
   0   3  23        0.45        0.07      0.34 o
   1   3  23       19.33       17.13      1.38 o
   2   3  23      247.51      278.26      5.35 o
   3   3  23      231.35      226.54      4.47 o
  -2   4  23       36.51       33.00      1.81 o
  -1   4  23      215.38      200.46      4.32 o
   0   4  23        3.43        2.07      0.64 o
   1   4  23      214.85      189.58     12.62 o
   2   4  23       36.11       32.78      2.26 o
   0   5  23       33.40       29.52      1.12 o
   1   5  23       27.11       21.53      1.41 o
   0   0  24        8.40        5.17      1.71 o
   1   0  24        9.38        3.59      1.14 o
   2   0  24       68.78       77.41      3.40 o
   3   0  24       48.03       46.85      1.91 o
  -3   1  24       83.33       79.14      3.34 o
  -2   1  24       22.73       18.97      1.18 o
  -1   1  24       12.23       11.54      0.83 o
   0   1  24        1.24        0.55      0.50 o
   1   1  24       12.35       11.18      1.47 o
   2   1  24       22.87       17.76      1.05 o
   3   1  24       83.12       74.35      4.81 o
  -2   2  24      104.11      100.02      6.29 o
  -1   2  24       39.82       30.12      1.58 o
   0   2  24      121.07      114.21     13.58 o
   1   2  24       40.54       37.31      1.25 o
   2   2  24      101.97       97.13      1.93 o
  -2   3  24       16.61       16.64      1.06 o
  -1   3  24       68.62       72.35      3.15 o
   0   3  24        6.69        1.92      0.82 o
   1   3  24       66.13       67.17      4.04 o
   2   3  24       15.77       15.44      0.98 o
   1   0  25        0.00        0.24      0.81 o
   0   1  25       46.35       34.30      1.86 o
 
